# Supplementary material for: Methyl 4′-isobutyl-2,2′-dimethyl-1,3-dioxo-2,3-dihydro-1H,4′H-spiro­[iso­quinoline-4,5′-oxazole]-4′-carboxyl­ate
Source: Acta Crystallogr Sect E Struct Rep Online. 2011 May 25;67(Pt 6):o1519–20. doi: 10.1107/S1600536811019003 (PMC3120529; doi:10.1107/S1600536811019003)
Supplement: Supplementary file 1 [file e-67-o1519-sup1.cif]

##############################################################################
#                                                                            #
# This CIF contains the data in a paper accepted for publication in          #
# Acta Crystallographica Section E. It conforms to the requirements of       #
# Notes for Authors for Acta Crystallographica Section E, and has been       #
# peer reviewed under the auspices of the IUCr Commission on Journals.       #
#                                                                            #
# Full details of the Crystallographic Information File format               #
# are given in the paper "The Crystallographic Information File (CIF):       #
# a New Standard Archive File for Crystallography" by S. R. Hall, F. H.      #
# Allen and I. D. Brown [Acta Cryst. (1991), A47, 655-685].                  #
#                                                                            #
# The current version of the core CIF dictionary is obtainable from          #
# ftp://ftp.iucr.org/pub/cif_core.dic.                                       #
#                                                                            #
# Software is freely available for graphical display of the structure(s)     #
# in this CIF. For information consult the CIF software page                 #
# http://www.iucr.org/resources/cif/software.                                #
#                                                                            #
# This file may be used for bona fide research purposes within the           #
# scientific community so long as proper attribution is given to the journal # 
# article from which it was obtained.                                        #
#                                                                            #
##############################################################################
data_global
_audit_creation_method     'form.cif (version 2.0)'
_journal_data_validation_number     ?
_journal_date_recd_electronic     2011-05-10
_journal_date_accepted     2011-05-19
_journal_name_full     'Acta Crystallographica, Section E'
_journal_year     2011
_journal_volume     67
_journal_issue      6
_journal_page_first     o1519
_journal_page_last     o1520
_journal_paper_category     QO
_journal_coeditor_code     RZ2597
_publ_contact_author_name     'Prof. Fun, Hoong-Kun'
_publ_contact_author_address
;
      X-ray Crystallography Unit
      School of Physics
      Universiti Sains Malaysia
      11800 USM, Penang
      MALAYSIA
;
_publ_contact_author_email     'hkfun@usm.my'
_publ_contact_author_fax     '604 6579150'
_publ_contact_author_phone     '604 6533652'
_publ_section_title
;\
Methyl
4'-isobutyl-2,2'-dimethyl-1,3-dioxo-2,3-dihydro-1<i>H</i>,4'<i>H</i>-\
spiro[isoquinoline-4,5'-oxazole]-4'-carboxylate
;
loop_
    _publ_author_name
    _publ_author_footnote
    _publ_author_address
    'Hoong-Kun Fun'
;
      Thomson Reuters ResearcherID: A-3561-2009.
;
;     X-ray Crystallography Unit
      School of Physics
      Universiti Sains Malaysia
      11800 USM, Penang
      Malaysia
;
    'Ching Kheng Quah'
;
      Thomson Reuters ResearcherID: A-5525-2009.
;
;
      X-ray Crystallography Unit
      School of Physics
      Universiti Sains Malaysia
      11800 USM, Penang
      Malaysia
;
    'Kai Xu' ?
;
     School of Chemistry and Chemical Engineering
     Nanjing University
     Nanjing, 210093
     People's Republic of China
;
    'Yan Zhang' ?
;
     School of Chemistry and Chemical Engineering
     Nanjing University
     Nanjing, 210093
     People's Republic of China
;
data_I
_audit_creation_method     SHELXL-97
_chemical_name_systematic
;
Methyl 4'-isobutyl-2,2'-dimethyl-1,3-dioxo-2,3-dihydro-1<i>H</i>,4'<i>H</i>-
spiro[isoquinoline-4,5'-oxazole]-4'-carboxylate
;
_chemical_name_common     ?
_chemical_formula_moiety     'C19 H22 N2 O5'
_chemical_formula_sum     'C19 H22 N2 O5'
_chemical_formula_iupac     'C19 H22 N2 O5'
_chemical_formula_weight     358.39
_chemical_melting_point     ?
_symmetry_cell_setting     triclinic
_symmetry_space_group_name_H-M     'P -1'
_symmetry_space_group_name_Hall     '-P 1'
loop_
    _symmetry_equiv_pos_as_xyz
    'x, y, z'
    '-x, -y, -z'
_cell_length_a     8.67640(10)
_cell_length_b     8.93660(10)
_cell_length_c     12.0684(2)
_cell_angle_alpha     93.4950(10)
_cell_angle_beta     109.8920(10)
_cell_angle_gamma     98.4260(10)
_cell_volume     864.22(2)
_cell_formula_units_Z     2
_cell_measurement_reflns_used     9993
_cell_measurement_theta_min     2.32
_cell_measurement_theta_max     35.05
_cell_measurement_temperature     100
_exptl_crystal_description     'block'
_exptl_crystal_colour     'colourless'
_exptl_crystal_size_max     0.398
_exptl_crystal_size_mid     0.287
_exptl_crystal_size_min     0.177
_exptl_crystal_density_diffrn     1.377
_exptl_crystal_density_meas     ?
_exptl_crystal_density_method     'not measured'
_exptl_crystal_F_000     380
_exptl_absorpt_coefficient_mu     0.100
_exptl_absorpt_correction_type     multi-scan
_exptl_absorpt_process_details     '(<i>SADABS</i>; Bruker, 2009)'
_exptl_absorpt_correction_T_min     0.9611
_exptl_absorpt_correction_T_max     0.9824
_exptl_special_details
;
The crystal was placed in the cold stream of an Oxford Cryosystems
Cobra open-flow nitrogen cryostat (Cosier & Glazer, 1986) operating
at 100.0 (1) K.
;
_diffrn_ambient_temperature     100
_diffrn_radiation_type     MoK\a
_diffrn_radiation_wavelength     0.71073
_diffrn_radiation_source     'fine-focus sealed tube'
_diffrn_radiation_monochromator     graphite
_diffrn_measurement_device_type
;
Bruker SMART APEXII CCD area-detector
;
_diffrn_measurement_method     '\f and \w'
_diffrn_detector_area_resol_mean     ?
_diffrn_reflns_number     25638
_diffrn_reflns_av_R_equivalents     0.0268
_diffrn_reflns_av_sigmaI/netI     0.0239
_diffrn_reflns_theta_min     1.81
_diffrn_reflns_theta_max     32.50
_diffrn_reflns_theta_full     32.50
_diffrn_measured_fraction_theta_max     0.996
_diffrn_measured_fraction_theta_full     0.996
_diffrn_reflns_limit_h_min     -13
_diffrn_reflns_limit_h_max     13
_diffrn_reflns_limit_k_min     -13
_diffrn_reflns_limit_k_max     13
_diffrn_reflns_limit_l_min     -16
_diffrn_reflns_limit_l_max     18
_diffrn_standards_number     0
_diffrn_standards_interval_count     .
_diffrn_standards_interval_time     .
_diffrn_standards_decay_%     ?
_refine_special_details
;
 Refinement of F^2^ against ALL reflections.  The weighted R-factor wR and
 goodness of fit S are based on F^2^, conventional R-factors R are based
 on F, with F set to zero for negative F^2^. The threshold expression of
 F^2^ > 2sigma(F^2^) is used only for calculating R-factors(gt) etc. and is
 not relevant to the choice of reflections for refinement.  R-factors based
 on F^2^ are statistically about twice as large as those based on F, and R-
 factors based on ALL data will be even larger.
;
_reflns_number_total     6231
_reflns_number_gt     5381
_reflns_threshold_expression     I>2\s(I)
_refine_ls_structure_factor_coef     Fsqd
_refine_ls_matrix_type     full
_refine_ls_R_factor_all     0.0455
_refine_ls_R_factor_gt     0.0392
_refine_ls_wR_factor_gt     0.1071
_refine_ls_wR_factor_ref     0.1126
_refine_ls_goodness_of_fit_ref     1.047
_refine_ls_restrained_S_all     1.047
_refine_ls_number_reflns     6231
_refine_ls_number_parameters     240
_refine_ls_number_restraints     0
_refine_ls_hydrogen_treatment     constr
_refine_ls_weighting_scheme     calc
_refine_ls_weighting_details
         'calc w=1/[\s^2^(Fo^2^)+(0.0637P)^2^+0.1577P] where P=(Fo^2^+2Fc^2^)/3'
_atom_sites_solution_hydrogens     geom
_atom_sites_solution_primary     direct
_atom_sites_solution_secondary     difmap
_refine_ls_shift/su_max     0.001
_refine_ls_shift/su_mean     0.000
_refine_diff_density_max     0.456
_refine_diff_density_min     -0.235
_refine_ls_extinction_method     none
_refine_ls_extinction_coef     ?
loop_
    _atom_type_symbol
    _atom_type_description
    _atom_type_scat_dispersion_real
    _atom_type_scat_dispersion_imag
    _atom_type_scat_source
    'C' 'C' 0.0033 0.0016
                         'International Tables Vol C Tables 4.2.6.8 and 6.1.1.4'
    'H' 'H' 0.0000 0.0000
                         'International Tables Vol C Tables 4.2.6.8 and 6.1.1.4'
    'N' 'N' 0.0061 0.0033
                         'International Tables Vol C Tables 4.2.6.8 and 6.1.1.4'
    'O' 'O' 0.0106 0.0060
                         'International Tables Vol C Tables 4.2.6.8 and 6.1.1.4'
_computing_data_collection     'APEX2 (Bruker, 2009)'
_computing_cell_refinement     'SAINT (Bruker, 2009)'
_computing_data_reduction     'SAINT (Bruker, 2009)'
_computing_structure_solution     'SHELXTL (Sheldrick, 2008)'
_computing_structure_refinement     'SHELXTL (Sheldrick, 2008)'
_computing_molecular_graphics     'SHELXTL (Sheldrick, 2008)'
_computing_publication_material
                             'SHELXTL (Sheldrick, 2008) and PLATON (Spek, 2009)'
loop_
    _atom_site_type_symbol
    _atom_site_label
    _atom_site_fract_x
    _atom_site_fract_y
    _atom_site_fract_z
    _atom_site_U_iso_or_equiv
    _atom_site_adp_type
    _atom_site_calc_flag
    _atom_site_refinement_flags
    _atom_site_occupancy
    _atom_site_symmetry_multiplicity
    _atom_site_disorder_assembly
    _atom_site_disorder_group
    O O1 0.56369(10) -0.13923(8) 0.36689(7) 0.02808(16) Uani d . 1 1 . .
    O O2 0.61673(8) 0.30662(7) 0.21139(6) 0.01906(13) Uani d . 1 1 . .
    O O3 0.70178(7) 0.17637(7) 0.03819(5) 0.01584(12) Uani d . 1 1 . .
    O O4 1.13223(8) 0.01941(7) 0.19476(6) 0.02001(13) Uani d . 1 1 . .
    O O5 1.02241(8) 0.00373(7) 0.33903(6) 0.01843(13) Uani d . 1 1 . .
    N N1 0.60176(9) 0.08767(8) 0.29574(6) 0.01547(13) Uani d . 1 1 . .
    N N2 0.98015(8) 0.26379(8) 0.11623(6) 0.01398(13) Uani d . 1 1 . .
    C C1 0.71382(9) -0.05589(9) 0.12763(7) 0.01375(14) Uani d . 1 1 . .
    C C2 0.75196(10) -0.12948(9) 0.03755(7) 0.01669(15) Uani d . 1 1 . .
    H H2A 0.7913 -0.0729 -0.0126 0.020 Uiso calc R 1 1 . .
    C C3 0.73110(11) -0.28759(10) 0.02283(8) 0.01903(16) Uani d . 1 1 . .
    H H3A 0.7556 -0.3364 -0.0378 0.023 Uiso calc R 1 1 . .
    C C4 0.67396(11) -0.37359(10) 0.09800(8) 0.01860(16) Uani d . 1 1 . .
    H H4A 0.6621 -0.4792 0.0884 0.022 Uiso calc R 1 1 . .
    C C5 0.63485(10) -0.30090(9) 0.18736(7) 0.01695(15) Uani d . 1 1 . .
    H H5A 0.5961 -0.3578 0.2376 0.020 Uiso calc R 1 1 . .
    C C6 0.65376(10) -0.14210(9) 0.20173(7) 0.01444(14) Uani d . 1 1 . .
    C C7 0.60524(10) -0.06867(10) 0.29540(7) 0.01696(15) Uani d . 1 1 . .
    C C8 0.64684(9) 0.17845(9) 0.21858(7) 0.01427(14) Uani d . 1 1 . .
    C C9 0.74719(9) 0.11548(9) 0.15004(7) 0.01297(13) Uani d . 1 1 . .
    C C10 0.94372(9) 0.18962(9) 0.21130(7) 0.01221(13) Uani d . 1 1 . .
    C C11 0.84438(10) 0.25402(9) 0.02944(7) 0.01396(14) Uani d . 1 1 . .
    C C12 0.81958(11) 0.31809(10) -0.08488(7) 0.01760(15) Uani d . 1 1 . .
    H H12A 0.9226 0.3774 -0.0823 0.026 Uiso calc R 1 1 . .
    H H12B 0.7366 0.3818 -0.0976 0.026 Uiso calc R 1 1 . .
    H H12C 0.7834 0.2365 -0.1486 0.026 Uiso calc R 1 1 . .
    C C13 0.98781(9) 0.30600(9) 0.32243(7) 0.01391(14) Uani d . 1 1 . .
    H H13A 0.9391 0.3950 0.2979 0.017 Uiso calc R 1 1 . .
    H H13B 0.9362 0.2612 0.3753 0.017 Uiso calc R 1 1 . .
    C C14 1.17540(9) 0.35881(9) 0.39278(7) 0.01424(14) Uani d . 1 1 . .
    H H14A 1.2278 0.2682 0.4053 0.017 Uiso calc R 1 1 . .
    C C15 1.19883(11) 0.43954(11) 0.51412(8) 0.02220(17) Uani d . 1 1 . .
    H H15A 1.3156 0.4677 0.5597 0.033 Uiso calc R 1 1 . .
    H H15B 1.1464 0.3723 0.5551 0.033 Uiso calc R 1 1 . .
    H H15C 1.1492 0.5293 0.5039 0.033 Uiso calc R 1 1 . .
    C C16 1.26352(11) 0.46363(11) 0.32908(8) 0.02157(17) Uani d . 1 1 . .
    H H16A 1.3776 0.4980 0.3794 0.032 Uiso calc R 1 1 . .
    H H16B 1.2091 0.5499 0.3110 0.032 Uiso calc R 1 1 . .
    H H16C 1.2593 0.4089 0.2568 0.032 Uiso calc R 1 1 . .
    C C17 1.04488(9) 0.06210(9) 0.24456(7) 0.01415(14) Uani d . 1 1 . .
    C C18 1.10003(13) -0.12653(12) 0.37361(10) 0.0282(2) Uani d . 1 1 . .
    H H18A 1.0943 -0.1492 0.4490 0.042 Uiso calc R 1 1 . .
    H H18B 1.2145 -0.1044 0.3798 0.042 Uiso calc R 1 1 . .
    H H18C 1.0429 -0.2127 0.3151 0.042 Uiso calc R 1 1 . .
    C C19 0.52591(11) 0.15905(10) 0.37250(8) 0.02020(16) Uani d . 1 1 . .
    H H19A 0.6016 0.2477 0.4198 0.030 Uiso calc R 1 1 . .
    H H19B 0.5024 0.0878 0.4235 0.030 Uiso calc R 1 1 . .
    H H19C 0.4243 0.1883 0.3243 0.030 Uiso calc R 1 1 . .
loop_
    _atom_site_aniso_label
    _atom_site_aniso_U_11
    _atom_site_aniso_U_22
    _atom_site_aniso_U_33
    _atom_site_aniso_U_12
    _atom_site_aniso_U_13
    _atom_site_aniso_U_23
    O1 0.0440(4) 0.0228(3) 0.0276(4) 0.0051(3) 0.0250(3) 0.0085(3)
    O2 0.0179(3) 0.0170(3) 0.0230(3) 0.0048(2) 0.0072(2) 0.0034(2)
    O3 0.0145(2) 0.0189(3) 0.0129(2) 0.0007(2) 0.0035(2) 0.0058(2)
    O4 0.0199(3) 0.0196(3) 0.0222(3) 0.0068(2) 0.0083(2) 0.0017(2)
    O5 0.0200(3) 0.0176(3) 0.0172(3) 0.0030(2) 0.0053(2) 0.0072(2)
    N1 0.0155(3) 0.0164(3) 0.0166(3) 0.0018(2) 0.0087(2) 0.0016(2)
    N2 0.0163(3) 0.0142(3) 0.0129(3) 0.0018(2) 0.0071(2) 0.0031(2)
    C1 0.0132(3) 0.0142(3) 0.0124(3) 0.0001(2) 0.0037(2) 0.0014(2)
    C2 0.0182(3) 0.0171(3) 0.0141(3) -0.0007(3) 0.0067(3) 0.0000(3)
    C3 0.0200(4) 0.0180(4) 0.0177(4) 0.0003(3) 0.0070(3) -0.0026(3)
    C4 0.0186(4) 0.0141(3) 0.0204(4) 0.0007(3) 0.0047(3) 0.0002(3)
    C5 0.0171(3) 0.0153(3) 0.0170(3) 0.0005(3) 0.0048(3) 0.0039(3)
    C6 0.0141(3) 0.0152(3) 0.0133(3) 0.0007(3) 0.0045(3) 0.0021(3)
    C7 0.0185(3) 0.0176(4) 0.0161(3) 0.0015(3) 0.0083(3) 0.0031(3)
    C8 0.0115(3) 0.0163(3) 0.0144(3) 0.0009(2) 0.0044(2) 0.0022(3)
    C9 0.0130(3) 0.0140(3) 0.0115(3) 0.0010(2) 0.0042(2) 0.0030(2)
    C10 0.0122(3) 0.0130(3) 0.0117(3) 0.0016(2) 0.0048(2) 0.0021(2)
    C11 0.0173(3) 0.0121(3) 0.0136(3) 0.0020(3) 0.0071(3) 0.0022(2)
    C12 0.0227(4) 0.0172(3) 0.0137(3) 0.0033(3) 0.0070(3) 0.0048(3)
    C13 0.0127(3) 0.0157(3) 0.0129(3) 0.0015(2) 0.0048(2) -0.0007(3)
    C14 0.0126(3) 0.0153(3) 0.0140(3) 0.0012(2) 0.0044(2) 0.0002(3)
    C15 0.0170(4) 0.0295(4) 0.0163(4) -0.0015(3) 0.0046(3) -0.0045(3)
    C16 0.0175(4) 0.0252(4) 0.0199(4) -0.0029(3) 0.0065(3) 0.0034(3)
    C17 0.0137(3) 0.0130(3) 0.0135(3) 0.0005(2) 0.0028(3) 0.0014(2)
    C18 0.0264(4) 0.0233(4) 0.0332(5) 0.0066(4) 0.0054(4) 0.0157(4)
    C19 0.0194(4) 0.0222(4) 0.0224(4) 0.0029(3) 0.0126(3) -0.0004(3)
_geom_special_details
;
 All esds (except the esd in the dihedral angle between two l.s. planes)
 are estimated using the full covariance matrix.  The cell esds are taken
 into account individually in the estimation of esds in distances, angles
 and torsion angles; correlations between esds in cell parameters are only
 used when they are defined by crystal symmetry.  An approximate (isotropic)
 treatment of cell esds is used for estimating esds involving l.s. planes.
;
loop_
    _geom_bond_atom_site_label_1
    _geom_bond_atom_site_label_2
    _geom_bond_site_symmetry_2
    _geom_bond_distance
    _geom_bond_publ_flag
    O1 C7 . 1.2178(10) ?
    O2 C8 . 1.2133(10) ?
    O3 C11 . 1.3675(10) ?
    O3 C9 . 1.4365(9) ?
    O4 C17 . 1.2033(10) ?
    O5 C17 . 1.3431(10) ?
    O5 C18 . 1.4424(11) ?
    N1 C8 . 1.3875(10) ?
    N1 C7 . 1.4016(11) ?
    N1 C19 . 1.4711(11) ?
    N2 C11 . 1.2694(10) ?
    N2 C10 . 1.4608(10) ?
    C1 C2 . 1.3948(11) ?
    C1 C6 . 1.3958(11) ?
    C1 C9 . 1.5062(11) ?
    C2 C3 . 1.3904(12) ?
    C2 H2A . 0.9300 ?
    C3 C4 . 1.3925(12) ?
    C3 H3A . 0.9300 ?
    C4 C5 . 1.3886(12) ?
    C4 H4A . 0.9300 ?
    C5 C6 . 1.3976(11) ?
    C5 H5A . 0.9300 ?
    C6 C7 . 1.4833(12) ?
    C8 C9 . 1.5284(11) ?
    C9 C10 . 1.6262(11) ?
    C10 C17 . 1.5295(11) ?
    C10 C13 . 1.5462(11) ?
    C11 C12 . 1.4859(11) ?
    C12 H12A . 0.9600 ?
    C12 H12B . 0.9600 ?
    C12 H12C . 0.9600 ?
    C13 C14 . 1.5422(11) ?
    C13 H13A . 0.9700 ?
    C13 H13B . 0.9700 ?
    C14 C16 . 1.5268(12) ?
    C14 C15 . 1.5270(12) ?
    C14 H14A . 0.9800 ?
    C15 H15A . 0.9600 ?
    C15 H15B . 0.9600 ?
    C15 H15C . 0.9600 ?
    C16 H16A . 0.9600 ?
    C16 H16B . 0.9600 ?
    C16 H16C . 0.9600 ?
    C18 H18A . 0.9600 ?
    C18 H18B . 0.9600 ?
    C18 H18C . 0.9600 ?
    C19 H19A . 0.9600 ?
    C19 H19B . 0.9600 ?
    C19 H19C . 0.9600 ?
loop_
    _geom_angle_atom_site_label_1
    _geom_angle_atom_site_label_2
    _geom_angle_atom_site_label_3
    _geom_angle_site_symmetry_1
    _geom_angle_site_symmetry_3
    _geom_angle
    _geom_angle_publ_flag
    C11 O3 C9 . . 107.44(6) ?
    C17 O5 C18 . . 115.39(7) ?
    C8 N1 C7 . . 124.82(7) ?
    C8 N1 C19 . . 116.23(7) ?
    C7 N1 C19 . . 118.50(7) ?
    C11 N2 C10 . . 108.20(6) ?
    C2 C1 C6 . . 119.53(7) ?
    C2 C1 C9 . . 120.39(7) ?
    C6 C1 C9 . . 119.97(7) ?
    C3 C2 C1 . . 119.87(8) ?
    C3 C2 H2A . . 120.1 ?
    C1 C2 H2A . . 120.1 ?
    C2 C3 C4 . . 120.66(8) ?
    C2 C3 H3A . . 119.7 ?
    C4 C3 H3A . . 119.7 ?
    C5 C4 C3 . . 119.68(8) ?
    C5 C4 H4A . . 120.2 ?
    C3 C4 H4A . . 120.2 ?
    C4 C5 C6 . . 119.92(8) ?
    C4 C5 H5A . . 120.0 ?
    C6 C5 H5A . . 120.0 ?
    C1 C6 C5 . . 120.33(8) ?
    C1 C6 C7 . . 121.22(7) ?
    C5 C6 C7 . . 118.43(7) ?
    O1 C7 N1 . . 120.23(8) ?
    O1 C7 C6 . . 122.86(8) ?
    N1 C7 C6 . . 116.85(7) ?
    O2 C8 N1 . . 121.17(8) ?
    O2 C8 C9 . . 121.21(7) ?
    N1 C8 C9 . . 117.46(7) ?
    O3 C9 C1 . . 109.04(6) ?
    O3 C9 C8 . . 106.82(6) ?
    C1 C9 C8 . . 113.48(6) ?
    O3 C9 C10 . . 102.23(6) ?
    C1 C9 C10 . . 113.79(6) ?
    C8 C9 C10 . . 110.63(6) ?
    N2 C10 C17 . . 110.09(6) ?
    N2 C10 C13 . . 110.48(6) ?
    C17 C10 C13 . . 108.90(6) ?
    N2 C10 C9 . . 103.04(6) ?
    C17 C10 C9 . . 109.24(6) ?
    C13 C10 C9 . . 114.95(6) ?
    N2 C11 O3 . . 118.54(7) ?
    N2 C11 C12 . . 127.35(7) ?
    O3 C11 C12 . . 114.11(7) ?
    C11 C12 H12A . . 109.5 ?
    C11 C12 H12B . . 109.5 ?
    H12A C12 H12B . . 109.5 ?
    C11 C12 H12C . . 109.5 ?
    H12A C12 H12C . . 109.5 ?
    H12B C12 H12C . . 109.5 ?
    C14 C13 C10 . . 115.65(6) ?
    C14 C13 H13A . . 108.4 ?
    C10 C13 H13A . . 108.4 ?
    C14 C13 H13B . . 108.4 ?
    C10 C13 H13B . . 108.4 ?
    H13A C13 H13B . . 107.4 ?
    C16 C14 C15 . . 109.57(7) ?
    C16 C14 C13 . . 113.42(7) ?
    C15 C14 C13 . . 109.33(7) ?
    C16 C14 H14A . . 108.1 ?
    C15 C14 H14A . . 108.1 ?
    C13 C14 H14A . . 108.1 ?
    C14 C15 H15A . . 109.5 ?
    C14 C15 H15B . . 109.5 ?
    H15A C15 H15B . . 109.5 ?
    C14 C15 H15C . . 109.5 ?
    H15A C15 H15C . . 109.5 ?
    H15B C15 H15C . . 109.5 ?
    C14 C16 H16A . . 109.5 ?
    C14 C16 H16B . . 109.5 ?
    H16A C16 H16B . . 109.5 ?
    C14 C16 H16C . . 109.5 ?
    H16A C16 H16C . . 109.5 ?
    H16B C16 H16C . . 109.5 ?
    O4 C17 O5 . . 124.41(7) ?
    O4 C17 C10 . . 125.85(7) ?
    O5 C17 C10 . . 109.73(7) ?
    O5 C18 H18A . . 109.5 ?
    O5 C18 H18B . . 109.5 ?
    H18A C18 H18B . . 109.5 ?
    O5 C18 H18C . . 109.5 ?
    H18A C18 H18C . . 109.5 ?
    H18B C18 H18C . . 109.5 ?
    N1 C19 H19A . . 109.5 ?
    N1 C19 H19B . . 109.5 ?
    H19A C19 H19B . . 109.5 ?
    N1 C19 H19C . . 109.5 ?
    H19A C19 H19C . . 109.5 ?
    H19B C19 H19C . . 109.5 ?
loop_
    _geom_torsion_atom_site_label_1
    _geom_torsion_atom_site_label_2
    _geom_torsion_atom_site_label_3
    _geom_torsion_atom_site_label_4
    _geom_torsion_site_symmetry_1
    _geom_torsion_site_symmetry_2
    _geom_torsion_site_symmetry_3
    _geom_torsion_site_symmetry_4
    _geom_torsion
    _geom_torsion_publ_flag
    C6 C1 C2 C3 . . . . -0.47(12) ?
    C9 C1 C2 C3 . . . . 175.68(7) ?
    C1 C2 C3 C4 . . . . -0.65(13) ?
    C2 C3 C4 C5 . . . . 1.05(13) ?
    C3 C4 C5 C6 . . . . -0.31(12) ?
    C2 C1 C6 C5 . . . . 1.20(12) ?
    C9 C1 C6 C5 . . . . -174.97(7) ?
    C2 C1 C6 C7 . . . . -177.48(7) ?
    C9 C1 C6 C7 . . . . 6.35(11) ?
    C4 C5 C6 C1 . . . . -0.81(12) ?
    C4 C5 C6 C7 . . . . 177.91(7) ?
    C8 N1 C7 O1 . . . . 179.82(8) ?
    C19 N1 C7 O1 . . . . -8.22(12) ?
    C8 N1 C7 C6 . . . . -2.85(12) ?
    C19 N1 C7 C6 . . . . 169.11(7) ?
    C1 C6 C7 O1 . . . . -174.64(8) ?
    C5 C6 C7 O1 . . . . 6.66(13) ?
    C1 C6 C7 N1 . . . . 8.11(11) ?
    C5 C6 C7 N1 . . . . -170.60(7) ?
    C7 N1 C8 O2 . . . . 168.43(8) ?
    C19 N1 C8 O2 . . . . -3.69(11) ?
    C7 N1 C8 C9 . . . . -16.05(11) ?
    C19 N1 C8 C9 . . . . 171.82(7) ?
    C11 O3 C9 C1 . . . . -114.79(7) ?
    C11 O3 C9 C8 . . . . 122.21(7) ?
    C11 O3 C9 C10 . . . . 5.96(8) ?
    C2 C1 C9 O3 . . . . 40.97(9) ?
    C6 C1 C9 O3 . . . . -142.90(7) ?
    C2 C1 C9 C8 . . . . 159.89(7) ?
    C6 C1 C9 C8 . . . . -23.97(10) ?
    C2 C1 C9 C10 . . . . -72.42(9) ?
    C6 C1 C9 C10 . . . . 103.71(8) ?
    O2 C8 C9 O3 . . . . -35.81(10) ?
    N1 C8 C9 O3 . . . . 148.68(7) ?
    O2 C8 C9 C1 . . . . -156.00(7) ?
    N1 C8 C9 C1 . . . . 28.49(9) ?
    O2 C8 C9 C10 . . . . 74.70(9) ?
    N1 C8 C9 C10 . . . . -100.81(8) ?
    C11 N2 C10 C17 . . . . 122.44(7) ?
    C11 N2 C10 C13 . . . . -117.25(7) ?
    C11 N2 C10 C9 . . . . 6.03(8) ?
    O3 C9 C10 N2 . . . . -7.21(7) ?
    C1 C9 C10 N2 . . . . 110.20(7) ?
    C8 C9 C10 N2 . . . . -120.67(7) ?
    O3 C9 C10 C17 . . . . -124.22(6) ?
    C1 C9 C10 C17 . . . . -6.82(9) ?
    C8 C9 C10 C17 . . . . 122.32(7) ?
    O3 C9 C10 C13 . . . . 113.04(7) ?
    C1 C9 C10 C13 . . . . -129.55(7) ?
    C8 C9 C10 C13 . . . . -0.41(9) ?
    C10 N2 C11 O3 . . . . -2.63(10) ?
    C10 N2 C11 C12 . . . . 177.58(8) ?
    C9 O3 C11 N2 . . . . -2.67(10) ?
    C9 O3 C11 C12 . . . . 177.15(7) ?
    N2 C10 C13 C14 . . . . -72.97(8) ?
    C17 C10 C13 C14 . . . . 48.05(9) ?
    C9 C10 C13 C14 . . . . 170.96(6) ?
    C10 C13 C14 C16 . . . . 71.60(9) ?
    C10 C13 C14 C15 . . . . -165.79(7) ?
    C18 O5 C17 O4 . . . . -5.16(12) ?
    C18 O5 C17 C10 . . . . 174.99(7) ?
    N2 C10 C17 O4 . . . . -5.43(11) ?
    C13 C10 C17 O4 . . . . -126.69(8) ?
    C9 C10 C17 O4 . . . . 107.03(9) ?
    N2 C10 C17 O5 . . . . 174.42(6) ?
    C13 C10 C17 O5 . . . . 53.16(8) ?
    C9 C10 C17 O5 . . . . -73.12(8) ?
loop_
    _geom_hbond_atom_site_label_D
    _geom_hbond_atom_site_label_H
    _geom_hbond_atom_site_label_A
    _geom_hbond_site_symmetry_A
    _geom_hbond_distance_DH
    _geom_hbond_distance_HA
    _geom_hbond_distance_DA
    _geom_hbond_angle_DHA
    _geom_hbond_publ_flag
    C2 H2A O4 2_755 0.93 2.56 3.4353(11) 158 yes
    C4 H4A O2 1_545 0.93 2.56 3.2878(11) 136 yes
    C12 H12C O4 2_755 0.96 2.59 3.3600(11) 138 yes
