# Supplementary material for: Methyl 4′-isobutyl-2,2′-dimethyl-1,3-dioxo-2,3-dihydro-1H,4′H-spiro­[iso­quinoline-4,5′-oxazole]-4′-carboxyl­ate
Source: Acta Crystallogr Sect E Struct Rep Online. 2011 May 25;67(Pt 6):o1519–20. doi: 10.1107/S1600536811019003 (PMC3120529; doi:10.1107/S1600536811019003)
Supplement: Supplementary file 2 [file e-67-o1519-Isup2.hkl]

# 
# h,k,l, Fc-squared, Fo-squared, sigma(Fo-squared) and status flag 
# 
data_I
_shelx_title ' wdd16a in P-1  (100K)' 
_shelx_refln_list_code          4 
_shelx_F_calc_maximum      148.90 
_exptl_crystal_F_000       380.00 
_reflns_d_resolution_high  0.6614 
 
loop_ 
 _symmetry_equiv_pos_as_xyz 
 'x, y, z' 
 '-x, -y, -z' 
 
_cell_length_a     8.6764 
_cell_length_b     8.9366 
_cell_length_c    12.0684 
_cell_angle_alpha  93.495 
_cell_angle_beta  109.892 
_cell_angle_gamma  98.426 
 
_shelx_F_squared_multiplier     1.000 
 
loop_ 
 _refln_index_h 
 _refln_index_k 
 _refln_index_l 
 _refln_F_squared_calc 
 _refln_F_squared_meas 
 _refln_F_squared_sigma 
 _refln_observed_status 
   1   0   0      133.26      125.17      1.50 o 
   2   0   0      476.04      475.69      5.44 o 
   3   0   0     1762.97     1916.53     16.56 o 
   4   0   0        2.13        1.88      0.36 o 
   5   0   0      311.64      324.18      3.92 o 
   6   0   0       26.39       24.28      0.72 o 
   7   0   0       62.62       60.43      1.46 o 
   8   0   0       81.88       78.30      1.81 o 
   9   0   0      118.17      119.07      2.44 o 
  10   0   0       10.03       12.09      1.02 o 
  11   0   0       26.25       26.95      1.67 o 
  12   0   0        0.07        0.61      0.79 o 
 -12   1   0        0.05       -0.22      0.74 o 
 -11   1   0      166.74      165.89      4.65 o 
 -10   1   0        2.36        2.89      0.51 o 
  -9   1   0       12.48       13.71      0.81 o 
  -8   1   0        0.71        0.62      0.30 o 
  -7   1   0        9.43       10.82      0.71 o 
  -6   1   0      265.46      278.57      4.16 o 
  -5   1   0       59.00       59.00      1.26 o 
  -4   1   0      142.27      142.59      1.77 o 
  -3   1   0      117.67      114.61      1.73 o 
  -2   1   0      184.82      180.43      2.20 o 
  -1   1   0       34.40       26.74      0.48 o 
   0   1   0     4481.81     4242.09     47.55 o 
   1   1   0       14.90       15.24      0.34 o 
   2   1   0     3257.05     3177.06     27.60 o 
   3   1   0     1493.74     1669.20     13.67 o 
   4   1   0       66.96       75.91      1.03 o 
   5   1   0       29.15       26.00      0.70 o 
   6   1   0       15.42       18.55      0.80 o 
   7   1   0      125.58      138.94      2.45 o 
   8   1   0      143.60      145.66      2.67 o 
   9   1   0        0.32        0.06      0.40 o 
  10   1   0       12.47       12.65      1.08 o 
  11   1   0        0.02       -0.11      0.58 o 
 -12   2   0        3.88        2.95      0.98 o 
 -11   2   0       33.24       32.84      1.74 o 
 -10   2   0       72.01       74.43      1.84 o 
  -9   2   0       25.43       28.10      1.37 o 
  -8   2   0       45.78       46.43      1.25 o 
  -7   2   0       13.10       12.29      0.72 o 
  -6   2   0        9.82       13.47      0.53 o 
  -5   2   0        0.95        1.15      0.16 o 
  -4   2   0       74.42       81.72      1.25 o 
  -3   2   0        4.55        3.37      0.34 o 
  -2   2   0       85.68      103.27      1.32 o 
  -1   2   0      340.98      320.58      3.59 o 
   0   2   0      599.54      635.49      8.10 o 
   1   2   0     1354.57     1345.69     12.55 o 
   2   2   0        4.45        4.97      0.30 o 
   3   2   0      634.10      673.41      6.67 o 
   4   2   0      170.94      163.78      2.37 o 
   5   2   0       57.80       52.18      1.23 o 
   6   2   0      225.82      224.08      3.58 o 
   7   2   0       30.61       32.22      1.37 o 
   8   2   0       28.05       28.23      1.61 o 
   9   2   0        5.68        5.60      0.88 o 
  10   2   0        4.47        4.88      1.20 o 
  11   2   0       38.05       39.61      2.83 o 
 -12   3   0        0.54       -0.14      0.71 o 
 -11   3   0        5.88        5.57      0.85 o 
 -10   3   0       77.83       76.12      2.13 o 
  -9   3   0        5.35        5.69      0.66 o 
  -8   3   0      261.15      245.92      4.28 o 
  -7   3   0      677.70      672.74      8.27 o 
  -6   3   0      537.02      530.61      6.07 o 
  -5   3   0      507.30      488.63      4.74 o 
  -4   3   0       64.46       64.12      1.08 o 
  -3   3   0      127.11      130.64      2.17 o 
  -2   3   0      296.51      307.93      3.37 o 
  -1   3   0     6268.93     6107.62     78.13 o 
   0   3   0       17.30       22.57      0.60 o 
   1   3   0        0.43        0.18      0.16 o 
   2   3   0       34.90       33.42      0.81 o 
   3   3   0        5.66       11.49      0.53 o 
   4   3   0      125.26      133.96      2.85 o 
   5   3   0      428.87      395.02      5.43 o 
   6   3   0       52.00       41.35      1.92 o 
   7   3   0       30.49       33.04      1.59 o 
   8   3   0       13.56       14.79      1.21 o 
   9   3   0       32.46       33.56      2.35 o 
  10   3   0       15.51       17.05      1.94 o 
  11   3   0        0.31        1.01      2.30 o 
 -12   4   0       82.17       84.19      4.09 o 
 -11   4   0        3.40        4.18      0.82 o 
 -10   4   0       11.16       11.89      0.97 o 
  -9   4   0        0.14        0.08      0.38 o 
  -8   4   0       72.50       71.06      2.00 o 
  -7   4   0      287.78      265.62      4.50 o 
  -6   4   0        0.43        0.26      0.28 o 
  -5   4   0      128.31      121.50      2.52 o 
  -4   4   0     1007.87     1089.43     10.79 o 
  -3   4   0       72.13       78.22      1.32 o 
  -2   4   0      288.32      323.47      3.93 o 
  -1   4   0     2662.96     2903.68     29.12 o 
   0   4   0      191.46      220.68      3.15 o 
   1   4   0      612.71      634.45      6.29 o 
   2   4   0      178.90      211.43      3.53 o 
   3   4   0       18.88       11.25      0.72 o 
   4   4   0      275.76      292.47      4.31 o 
   5   4   0       11.51       10.99      0.93 o 
   6   4   0      233.01      215.72      4.16 o 
   7   4   0       24.17       22.63      1.78 o 
   8   4   0       19.27       24.54      2.01 o 
   9   4   0       27.80       30.04      2.38 o 
  10   4   0       22.79       23.19      2.26 o 
 -12   5   0       17.40       17.68      1.79 o 
 -11   5   0        4.10        4.26      0.91 o 
 -10   5   0       81.10       84.21      4.16 o 
  -9   5   0       27.72       29.26      1.52 o 
  -8   5   0      134.81      124.42      2.91 o 
  -7   5   0       30.87       34.53      2.07 o 
  -6   5   0       82.82       81.89      2.10 o 
  -5   5   0       70.93       66.65      1.59 o 
  -4   5   0      252.44      263.43      3.59 o 
  -3   5   0      113.69      123.65      2.05 o 
  -2   5   0      123.67      125.15      1.74 o 
  -1   5   0      996.06     1058.41      9.52 o 
   0   5   0      401.83      481.47      4.95 o 
   1   5   0       17.12       24.70      0.67 o 
   2   5   0        4.56        5.05      0.47 o 
   3   5   0        3.86        3.12      0.49 o 
   4   5   0       94.48       84.26      2.93 o 
   5   5   0      507.60      490.13      8.72 o 
   6   5   0      214.06      219.53      5.93 o 
   7   5   0        9.64        8.50      1.24 o 
   8   5   0      191.91      189.05      5.12 o 
   9   5   0       36.06       35.47      2.65 o 
  10   5   0       17.43       15.88      2.49 o 
 -11   6   0      142.64      134.27      4.32 o 
 -10   6   0        0.45       -0.13      0.64 o 
  -9   6   0       13.73       14.88      1.23 o 
  -8   6   0       54.42       55.40      1.94 o 
  -7   6   0        0.00        0.32      0.41 o 
  -6   6   0      126.33      113.11      2.70 o 
  -5   6   0      210.49      220.99      4.07 o 
  -4   6   0       19.54       22.35      1.53 o 
  -3   6   0      275.63      289.37      3.81 o 
  -2   6   0      244.97      250.68      2.87 o 
  -1   6   0        0.10        0.66      0.24 o 
   0   6   0      332.34      315.60      3.26 o 
   1   6   0       22.11       27.67      0.95 o 
   2   6   0       87.16       94.98      1.64 o 
   3   6   0       29.96       28.20      1.98 o 
   4   6   0        0.00        0.40      0.50 o 
   5   6   0        0.00       -0.47      0.56 o 
   6   6   0       83.51       86.39      3.37 o 
   7   6   0       36.94       39.38      2.55 o 
   8   6   0       48.57       52.32      3.12 o 
   9   6   0       31.00       27.67      2.47 o 
 -11   7   0       33.65       30.81      2.79 o 
 -10   7   0        0.29        0.88      0.75 o 
  -9   7   0      199.78      185.15      4.18 o 
  -8   7   0      342.47      332.95      6.02 o 
  -7   7   0       51.55       49.57      1.92 o 
  -6   7   0        1.56        0.41      0.42 o 
  -5   7   0       23.24       29.37      1.56 o 
  -4   7   0       17.06       20.35      1.29 o 
  -3   7   0        2.13        2.03      0.45 o 
  -2   7   0      250.12      252.56      3.37 o 
  -1   7   0       32.68       29.59      1.22 o 
   0   7   0      413.36      410.86      4.38 o 
   1   7   0        0.02        0.24      0.36 o 
   2   7   0       52.76       63.16      1.44 o 
   3   7   0        2.60        0.39      0.52 o 
   4   7   0       83.51       80.53      2.28 o 
   5   7   0        1.70        0.35      0.60 o 
   6   7   0       22.22       25.27      2.30 o 
   7   7   0       71.18       73.09      3.16 o 
   8   7   0       15.27       15.48      1.93 o 
   9   7   0       15.87       13.18      2.38 o 
 -11   8   0       21.28       22.38      2.57 o 
 -10   8   0       13.24       11.41      1.56 o 
  -9   8   0      159.54      151.29      4.56 o 
  -8   8   0       20.82       22.41      1.99 o 
  -7   8   0        0.05        0.42      0.50 o 
  -6   8   0        1.42        3.10      1.00 o 
  -5   8   0       41.65       32.97      2.22 o 
  -4   8   0        2.62        3.06      0.56 o 
  -3   8   0       71.15       60.68      1.74 o 
  -2   8   0        0.94        0.23      0.34 o 
  -1   8   0      168.52      127.40      2.42 o 
   0   8   0       13.10       11.13      0.88 o 
   1   8   0       16.71       22.21      1.06 o 
   2   8   0        7.41        5.28      0.78 o 
   3   8   0      126.20      127.27      3.01 o 
   4   8   0        8.97        8.99      1.04 o 
   5   8   0       11.85       12.22      1.36 o 
   6   8   0        3.68        3.23      1.12 o 
   7   8   0      110.35      119.76      5.75 o 
   8   8   0        9.50       14.41      3.91 o 
 -10   9   0        2.06        1.14      1.14 o 
  -9   9   0       11.73       10.55      1.79 o 
  -8   9   0       34.18       36.89      2.53 o 
  -7   9   0        4.30        5.26      0.90 o 
  -6   9   0        1.38        2.49      0.72 o 
  -5   9   0       22.36       21.91      1.32 o 
  -4   9   0        0.15       -0.07      0.42 o 
  -3   9   0       72.63       54.68      1.80 o 
  -2   9   0       84.70       73.86      2.77 o 
  -1   9   0      441.27      379.96      5.87 o 
   0   9   0       42.16       29.40      1.85 o 
   1   9   0       26.08       23.54      1.66 o 
   2   9   0       15.46       13.88      1.55 o 
   3   9   0      159.36      157.74      3.61 o 
   4   9   0        0.01        0.32      0.69 o 
   5   9   0       54.70       60.63      2.45 o 
   6   9   0       30.24       33.74      2.09 o 
   7   9   0        5.89        7.74      2.79 o 
  -9  10   0       10.31       11.03      1.91 o 
  -8  10   0       31.84       30.02      2.41 o 
  -7  10   0        0.78        1.00      0.83 o 
  -6  10   0       21.86       21.24      1.66 o 
  -5  10   0       14.83       16.09      1.25 o 
  -4  10   0        4.73        5.31      0.82 o 
  -3  10   0      180.35      180.42      4.04 o 
  -2  10   0        6.84        6.12      0.81 o 
  -1  10   0        0.74        0.66      0.57 o 
   0  10   0        1.01        1.06      0.58 o 
   1  10   0        6.56        4.77      0.78 o 
   2  10   0       29.14       29.96      2.04 o 
   3  10   0       15.92       14.70      1.55 o 
   4  10   0        2.57        4.26      1.29 o 
   5  10   0       22.33       23.42      1.79 o 
   6  10   0        8.98       10.16      2.49 o 
  -8  11   0        8.99       10.05      1.98 o 
  -7  11   0       17.81       19.46      1.93 o 
  -6  11   0       11.32       11.47      1.30 o 
  -5  11   0       26.25       25.11      2.49 o 
  -4  11   0        0.60        0.44      0.77 o 
  -3  11   0        3.33        1.93      0.89 o 
  -2  11   0        0.36       -0.11      0.67 o 
  -1  11   0       26.24       28.29      1.58 o 
   0  11   0       19.22       17.17      1.27 o 
   1  11   0        5.69        4.70      1.24 o 
   2  11   0        0.06        0.50      0.87 o 
   3  11   0       27.11       29.40      2.24 o 
   4  11   0        2.55        2.90      1.12 o 
   5  11   0       19.85       23.06      3.29 o 
  -7  12   0        4.96        2.81      1.86 o 
  -6  12   0       13.33       12.69      2.00 o 
  -5  12   0        2.40        3.22      1.14 o 
  -4  12   0      138.45      141.43      4.36 o 
  -3  12   0       21.20       18.40      1.80 o 
  -2  12   0      235.80      239.70      5.76 o 
  -1  12   0        7.92        9.42      1.56 o 
   0  12   0        9.06       11.94      1.65 o 
   1  12   0       30.26       34.15      2.36 o 
   2  12   0        0.01        1.41      0.94 o 
   3  12   0        0.22        0.85      1.72 o 
  -5  13   0       23.65       27.79      3.61 o 
  -4  13   0       15.90       18.70      2.38 o 
  -3  13   0       26.30       24.94      2.48 o 
  -2  13   0       93.42      111.48      4.39 o 
  -1  13   0      363.73      391.73      9.24 o 
   0  13   0       22.72       29.35      4.97 o 
   1  13   0       57.44       53.16      4.07 o 
  -1 -13   1        0.26        0.51      1.66 o 
   0 -13   1       32.92       42.28      3.66 o 
   1 -13   1      129.54      157.46      5.08 o 
   2 -13   1       97.29       99.85      4.12 o 
   3 -13   1      101.37      115.78      5.58 o 
   4 -13   1      378.70      415.35     13.01 o 
   5 -13   1       77.28       79.03      3.98 o 
  -3 -12   1       48.31       53.31      4.14 o 
  -2 -12   1        2.10        1.50      1.43 o 
  -1 -12   1       60.56       63.11      2.85 o 
   0 -12   1       73.52       71.25      3.19 o 
   1 -12   1        4.12        5.41      0.97 o 
   2 -12   1        3.46        3.03      0.99 o 
   3 -12   1        0.66        1.08      0.91 o 
   4 -12   1      189.15      202.04      5.75 o 
   5 -12   1        2.91        3.02      1.11 o 
   6 -12   1        3.32        2.36      1.37 o 
   7 -12   1        5.81        4.95      1.29 o 
  -5 -11   1        0.20       -1.11      1.55 o 
  -4 -11   1        2.87        2.15      2.07 o 
  -3 -11   1        1.75        2.03      1.77 o 
  -2 -11   1        8.11        7.77      1.39 o 
  -1 -11   1       20.00       20.70      1.78 o 
   0 -11   1        7.76        6.62      0.92 o 
   1 -11   1       15.78       17.68      1.29 o 
   2 -11   1       46.88       51.10      2.44 o 
   3 -11   1       71.36       65.30      2.72 o 
   4 -11   1        1.14        1.58      0.88 o 
   5 -11   1       54.70       51.57      2.24 o 
   6 -11   1        2.37        3.42      0.93 o 
   7 -11   1       70.54       71.86      2.80 o 
   8 -11   1       15.70       19.45      5.10 o 
  -6 -10   1       85.36       93.20      4.23 o 
  -5 -10   1        2.56        2.09      1.52 o 
  -4 -10   1       34.11       32.34      1.94 o 
  -3 -10   1       78.61       88.15      3.11 o 
  -2 -10   1       63.79       60.44      2.56 o 
  -1 -10   1       93.93       93.46      3.80 o 
   0 -10   1       15.96       13.84      1.09 o 
   1 -10   1        7.72        7.01      0.92 o 
   2 -10   1       22.80       24.30      1.36 o 
   3 -10   1        8.18        6.08      0.90 o 
   4 -10   1       12.01       15.19      1.19 o 
   5 -10   1        1.02        0.19      0.53 o 
   6 -10   1        5.94        4.00      0.80 o 
   7 -10   1       29.18       28.18      2.28 o 
   8 -10   1       35.34       40.09      2.88 o 
   9 -10   1        1.51        1.39      1.16 o 
  -7  -9   1       14.99       14.58      2.43 o 
  -6  -9   1        3.96        5.72      1.25 o 
  -5  -9   1        1.36        1.36      0.78 o 
  -4  -9   1        0.29        0.78      0.66 o 
  -3  -9   1      171.35      170.23      3.71 o 
  -2  -9   1       16.38       18.11      1.75 o 
  -1  -9   1       50.32       42.54      1.49 o 
   0  -9   1      264.64      235.95      4.13 o 
   1  -9   1       21.49       21.42      1.25 o 
   2  -9   1        9.53       13.61      0.87 o 
   3  -9   1      631.62      551.09      7.56 o 
   4  -9   1        7.96        9.54      0.90 o 
   5  -9   1        8.20        7.96      0.88 o 
   6  -9   1        0.41        1.54      0.59 o 
   7  -9   1       14.53       12.09      1.26 o 
   8  -9   1        1.57        2.04      0.89 o 
   9  -9   1       25.22       24.46      2.22 o 
  10  -9   1        7.33       10.48      2.71 o 
  -8  -8   1       67.53       79.79      4.86 o 
  -7  -8   1        6.00        5.10      1.78 o 
  -6  -8   1      140.17      141.58      4.37 o 
  -5  -8   1       10.08       10.98      1.16 o 
  -4  -8   1       39.00       37.10      1.85 o 
  -3  -8   1      105.49      103.51      3.05 o 
  -2  -8   1        2.39        3.23      0.60 o 
  -1  -8   1       95.63       96.53      1.88 o 
   0  -8   1        8.92        3.53      0.60 o 
   1  -8   1       55.62       43.26      1.23 o 
   2  -8   1      126.61      113.35      2.06 o 
   3  -8   1      396.13      343.80      5.10 o 
   4  -8   1        1.17        0.95      0.38 o 
   5  -8   1       77.29       83.04      2.12 o 
   6  -8   1        0.09        0.46      0.49 o 
   7  -8   1       16.11       14.04      1.26 o 
   8  -8   1        8.77        8.23      1.30 o 
   9  -8   1       72.35       74.29      5.42 o 
  10  -8   1        7.84        7.94      1.37 o 
  -9  -7   1      198.93      206.09     10.94 o 
  -8  -7   1       51.54       49.91      3.13 o 
  -7  -7   1       41.42       42.26      2.72 o 
  -6  -7   1       13.91       11.66      1.49 o 
  -5  -7   1        9.99       10.07      1.29 o 
  -4  -7   1        2.06        2.25      0.65 o 
  -3  -7   1        2.46        1.51      0.55 o 
  -2  -7   1       11.50       12.51      0.67 o 
  -1  -7   1       42.44       45.07      1.17 o 
   0  -7   1      162.05      155.05      2.23 o 
   1  -7   1        3.41        3.45      0.41 o 
   2  -7   1       19.00       20.79      0.89 o 
   3  -7   1       46.01       46.89      1.43 o 
   4  -7   1      181.88      184.22      3.18 o 
   5  -7   1        0.07        0.10      0.38 o 
   6  -7   1       10.12       10.01      1.22 o 
   7  -7   1       21.05       20.38      1.41 o 
   8  -7   1       27.99       30.22      1.95 o 
   9  -7   1       80.21       77.22      5.45 o 
  10  -7   1       66.11       61.69      3.08 o 
  11  -7   1       17.47       17.25      4.07 o 
 -10  -6   1       11.17        8.01      2.85 o 
  -9  -6   1        0.54       -0.29      0.93 o 
  -8  -6   1        0.38        0.34      0.91 o 
  -7  -6   1      431.43      430.11      8.58 o 
  -6  -6   1        1.01        1.20      0.74 o 
  -5  -6   1       11.97       11.43      1.83 o 
  -4  -6   1      402.89      396.48      6.04 o 
  -3  -6   1       29.16       28.29      1.28 o 
  -2  -6   1       25.56       19.90      0.76 o 
  -1  -6   1        4.05        3.17      0.31 o 
   0  -6   1       16.10       18.26      0.61 o 
   1  -6   1       14.19       12.50      0.46 o 
   2  -6   1      484.93      497.32      4.99 o 
   3  -6   1       27.68       33.10      1.03 o 
   4  -6   1      287.38      300.98      4.31 o 
   5  -6   1       50.93       55.60      1.78 o 
   6  -6   1        4.23        3.34      0.60 o 
   7  -6   1       11.18       12.27      1.06 o 
   8  -6   1      390.20      373.15      6.44 o 
   9  -6   1        3.48        1.68      0.64 o 
  10  -6   1       10.32       10.47      1.39 o 
  11  -6   1       27.31       28.10      2.24 o 
 -10  -5   1       19.40       22.74      2.31 o 
  -9  -5   1      351.35      376.80      8.24 o 
  -8  -5   1        0.48        0.31      0.98 o 
  -7  -5   1       26.33       26.95      2.10 o 
  -6  -5   1      110.80      104.29      4.22 o 
  -5  -5   1      101.88       97.50      2.91 o 
  -4  -5   1      307.37      299.51      4.87 o 
  -3  -5   1      315.62      318.21      3.99 o 
  -2  -5   1       31.64       31.90      0.85 o 
  -1  -5   1      318.63      340.51      3.15 o 
   0  -5   1       71.78       64.05      1.07 o 
   1  -5   1       67.43       92.18      1.27 o 
   2  -5   1      395.28      466.51      4.89 o 
   3  -5   1       48.02       49.83      1.12 o 
   4  -5   1       19.48       18.28      1.06 o 
   5  -5   1       55.94       50.73      1.58 o 
   6  -5   1      154.33      160.35      3.27 o 
   7  -5   1      189.12      172.42      4.75 o 
   8  -5   1       57.60       58.54      2.35 o 
   9  -5   1       18.34       19.24      1.44 o 
  10  -5   1       34.43       34.00      1.98 o 
  11  -5   1      164.50      169.11      4.26 o 
 -11  -4   1       45.32       49.51      4.01 o 
 -10  -4   1       67.38       65.01      4.02 o 
  -9  -4   1       76.76       76.90      4.68 o 
  -8  -4   1        8.20        9.87      1.32 o 
  -7  -4   1       77.13       76.44      3.35 o 
  -6  -4   1       53.66       44.25      2.40 o 
  -5  -4   1      140.16      131.18      2.73 o 
  -4  -4   1      571.28      592.95      7.41 o 
  -3  -4   1        7.45       10.32      0.59 o 
  -2  -4   1      642.86      670.26      7.30 o 
  -1  -4   1      263.53      281.99      3.23 o 
   0  -4   1      123.81      144.51      1.93 o 
   1  -4   1      285.60      291.39      3.53 o 
   2  -4   1     1412.77     1524.90     15.77 o 
   3  -4   1     1396.43     1465.41     15.25 o 
   4  -4   1        3.44        5.03      0.44 o 
   5  -4   1      297.71      313.55      4.40 o 
   6  -4   1        2.88        1.57      0.40 o 
   7  -4   1      105.87       98.42      2.39 o 
   8  -4   1       38.69       35.49      1.53 o 
   9  -4   1       85.55       88.37      2.24 o 
  10  -4   1        0.46        0.35      0.51 o 
  11  -4   1       12.49       13.27      1.23 o 
 -11  -3   1       24.23       22.58      2.24 o 
 -10  -3   1       17.81       18.42      1.92 o 
  -9  -3   1        2.36        3.82      1.03 o 
  -8  -3   1        9.54       11.43      1.35 o 
  -7  -3   1       49.72       55.42      2.22 o 
  -6  -3   1       34.20       28.67      1.75 o 
  -5  -3   1       37.23       36.57      1.29 o 
  -4  -3   1      190.70      185.39      2.81 o 
  -3  -3   1      663.78      642.65      6.94 o 
  -2  -3   1       47.70       48.19      0.95 o 
  -1  -3   1       12.99       16.46      0.49 o 
   0  -3   1       23.76       23.80      0.73 o 
   1  -3   1      235.65      238.69      3.16 o 
   2  -3   1      298.84      313.46      3.71 o 
   3  -3   1      994.81     1003.62     10.57 o 
   4  -3   1        7.78        4.54      0.35 o 
   5  -3   1      136.42      133.52      2.65 o 
   6  -3   1       64.59       63.39      1.31 o 
   7  -3   1      165.16      149.11      3.33 o 
   8  -3   1       26.01       23.13      1.13 o 
   9  -3   1       54.30       52.93      1.70 o 
  10  -3   1       11.58       11.40      0.91 o 
  11  -3   1       30.04       26.53      1.65 o 
  12  -3   1       19.43       19.15      1.97 o 
 -11  -2   1       51.15       45.61      3.00 o 
 -10  -2   1        6.46        5.37      1.19 o 
  -9  -2   1      244.96      247.50      5.76 o 
  -8  -2   1       11.72       14.33      0.99 o 
  -7  -2   1        7.42        4.10      0.56 o 
  -6  -2   1        0.43        0.39      0.21 o 
  -5  -2   1       56.37       58.78      1.44 o 
  -4  -2   1      824.92      893.29      8.89 o 
  -3  -2   1      228.43      249.35      2.72 o 
  -2  -2   1      149.56      156.49      1.94 o 
  -1  -2   1        9.24       15.85      0.84 o 
   0  -2   1     2293.17     2305.17     23.78 o 
   1  -2   1      841.82      840.17     10.81 o 
   2  -2   1     1542.08     1512.14     15.31 o 
   3  -2   1     1015.72     1072.97     11.12 o 
   4  -2   1     1268.83     1260.92     12.05 o 
   5  -2   1      383.16      389.80      4.29 o 
   6  -2   1       35.80       35.03      0.84 o 
   7  -2   1      219.05      198.23      3.71 o 
   8  -2   1       68.59       66.79      1.68 o 
   9  -2   1      159.91      160.89      2.67 o 
  10  -2   1      171.62      173.86      3.17 o 
  11  -2   1       44.53       46.63      2.05 o 
  12  -2   1       10.72       13.60      1.57 o 
 -12  -1   1        1.65        1.55      0.86 o 
 -11  -1   1       25.05       28.05      2.04 o 
 -10  -1   1       38.14       37.71      1.92 o 
  -9  -1   1       97.95       98.36      2.39 o 
  -8  -1   1      169.98      161.59      3.50 o 
  -7  -1   1      448.37      454.04      5.57 o 
  -6  -1   1       41.50       40.33      0.81 o 
  -5  -1   1       46.28       58.18      0.85 o 
  -4  -1   1      378.97      408.14      3.62 o 
  -3  -1   1      759.44      776.70      7.27 o 
  -2  -1   1     1547.44     1553.57     15.33 o 
  -1  -1   1      466.51      494.29      7.16 o 
   0  -1   1     2303.57     2205.24     26.46 o 
   1  -1   1     2080.51     2063.79     21.48 o 
   2  -1   1     5726.87     5650.98     57.55 o 
   3  -1   1      182.98      204.44      2.47 o 
   4  -1   1      310.42      353.70      3.71 o 
   5  -1   1      333.96      334.92      3.44 o 
   6  -1   1       22.10       23.82      0.76 o 
   7  -1   1      186.58      183.38      2.62 o 
   8  -1   1       12.89       11.32      0.73 o 
   9  -1   1       66.16       68.39      2.03 o 
  10  -1   1       92.80       90.30      2.01 o 
  11  -1   1       14.75       17.30      1.36 o 
  12  -1   1        2.63        5.13      1.16 o 
 -12   0   1        7.59        7.67      1.06 o 
 -11   0   1        6.73        9.05      0.90 o 
 -10   0   1        4.14        3.35      0.57 o 
  -9   0   1       76.38       83.75      1.91 o 
  -8   0   1       29.58       30.48      1.36 o 
  -7   0   1      142.40      147.91      1.95 o 
  -6   0   1      109.84      101.41      1.61 o 
  -5   0   1      194.76      216.68      2.59 o 
  -4   0   1        0.08        1.14      0.84 o 
  -3   0   1        0.92        1.00      0.19 o 
  -2   0   1     1829.89     1842.38     45.57 o 
  -1   0   1     1872.94     1810.99     30.98 o 
   0   0   1     1116.60     1078.49     12.34 o 
   1   0   1     1975.46     2059.48     26.81 o 
   2   0   1    22171.80    18973.91    259.05 o 
   3   0   1     2794.68     2898.26     25.02 o 
   4   0   1       84.61      108.78      1.42 o 
   5   0   1      344.09      405.60      3.90 o 
   6   0   1      222.28      222.76      2.70 o 
   7   0   1        3.38        4.38      0.54 o 
   8   0   1        1.06        2.88      0.50 o 
   9   0   1        0.82        0.40      0.36 o 
  10   0   1      114.22      107.63      2.25 o 
  11   0   1        0.14       -0.23      0.55 o 
 -12   1   1        0.09        0.56      0.65 o 
 -11   1   1       47.56       48.72      1.46 o 
 -10   1   1       93.02      100.95      1.94 o 
  -9   1   1      160.34      153.69      2.71 o 
  -8   1   1      219.26      197.53      3.05 o 
  -7   1   1        6.21        5.49      0.37 o 
  -6   1   1       12.45       11.66      0.81 o 
  -5   1   1      242.81      249.54      3.37 o 
  -4   1   1      722.20      757.16      8.64 o 
  -3   1   1       28.15       34.42      0.74 o 
  -2   1   1     1890.63     1934.62     22.08 o 
  -1   1   1     2980.74     2917.41     32.80 o 
   0   1   1      598.67      610.11      7.82 o 
   1   1   1      967.18      937.25     11.94 o 
   2   1   1     7398.87     7297.14     74.01 o 
   3   1   1     1108.75     1136.01     10.12 o 
   4   1   1      654.40      688.36      6.51 o 
   5   1   1      141.26      155.21      2.05 o 
   6   1   1        7.30        6.01      0.48 o 
   7   1   1        6.56        6.41      0.64 o 
   8   1   1       18.32       20.13      1.12 o 
   9   1   1       22.38       24.58      2.08 o 
  10   1   1       90.82       90.12      2.95 o 
  11   1   1        0.32        1.51      0.68 o 
 -12   2   1       47.57       47.19      2.01 o 
 -11   2   1       39.40       44.85      2.25 o 
 -10   2   1       13.27       15.98      0.90 o 
  -9   2   1      578.50      562.96      6.25 o 
  -8   2   1       11.08       10.88      0.71 o 
  -7   2   1       68.89       64.45      1.09 o 
  -6   2   1       61.44       67.34      1.17 o 
  -5   2   1       17.96       18.70      0.66 o 
  -4   2   1       49.76       47.69      1.91 o 
  -3   2   1      159.24      161.60      1.82 o 
  -2   2   1     3238.64     3200.37     30.57 o 
  -1   2   1      984.53      974.43      9.95 o 
   0   2   1     2620.74     2644.04     24.82 o 
   1   2   1     2466.14     2592.53     28.91 o 
   2   2   1      440.51      465.05      5.19 o 
   3   2   1      842.52      907.24      9.68 o 
   4   2   1       71.94       59.21      1.17 o 
   5   2   1       13.94       17.22      0.74 o 
   6   2   1      359.96      397.97      5.60 o 
   7   2   1        0.67        2.04      0.63 o 
   8   2   1        0.48        1.05      0.47 o 
   9   2   1       44.93       43.61      2.05 o 
  10   2   1       45.94       44.27      2.87 o 
  11   2   1        1.00        0.48      1.08 o 
 -12   3   1       20.61       22.69      1.52 o 
 -11   3   1        2.65        2.34      0.58 o 
 -10   3   1      118.34      110.32      2.21 o 
  -9   3   1      139.16      136.45      2.84 o 
  -8   3   1        1.94        1.85      0.46 o 
  -7   3   1      301.58      303.16      4.20 o 
  -6   3   1       21.96       21.72      0.61 o 
  -5   3   1       13.78       18.69      0.44 o 
  -4   3   1       65.48       59.75      0.99 o 
  -3   3   1       76.84       91.27      1.32 o 
  -2   3   1     1393.83     1475.25     14.03 o 
  -1   3   1       28.50       38.74      0.85 o 
   0   3   1      795.44      833.08      9.66 o 
   1   3   1     1223.38     1334.72     13.76 o 
   2   3   1      107.50      110.56      1.78 o 
   3   3   1      231.60      237.55      3.20 o 
   4   3   1      256.62      283.52      3.78 o 
   5   3   1        6.21        6.26      0.72 o 
   6   3   1       36.10       38.48      1.80 o 
   7   3   1      222.45      220.11      4.35 o 
   8   3   1        1.44        1.44      0.64 o 
   9   3   1        2.08        1.74      0.68 o 
  10   3   1        0.14        0.48      1.23 o 
  11   3   1       53.98       50.69      2.97 o 
 -12   4   1        5.63        5.29      1.59 o 
 -11   4   1       46.81       48.49      1.98 o 
 -10   4   1       12.11       12.52      1.00 o 
  -9   4   1       13.07       13.71      0.98 o 
  -8   4   1        4.02        3.51      0.56 o 
  -7   4   1        7.55        7.44      1.01 o 
  -6   4   1       63.06       74.32      3.85 o 
  -5   4   1        0.86        0.48      0.25 o 
  -4   4   1        4.35        4.94      0.37 o 
  -3   4   1      790.30      836.61      9.01 o 
  -2   4   1      715.07      792.74      8.56 o 
  -1   4   1      936.30     1048.26     12.00 o 
   0   4   1       33.96       39.85      0.73 o 
   1   4   1     1947.53     2101.12     17.04 o 
   2   4   1      383.72      382.49      4.52 o 
   3   4   1       88.97       90.02      1.62 o 
   4   4   1      310.42      319.17      7.93 o 
   5   4   1      263.67      229.14      4.24 o 
   6   4   1       80.65       85.79      2.74 o 
   7   4   1       10.81        9.37      1.60 o 
   8   4   1       38.45       38.13      2.06 o 
   9   4   1       95.37       97.57      3.73 o 
  10   4   1       12.13       13.09      3.40 o 
 -12   5   1        0.62        0.72      1.20 o 
 -11   5   1       32.32       34.84      1.91 o 
 -10   5   1       43.55       44.68      2.18 o 
  -9   5   1        0.13        0.13      0.39 o 
  -8   5   1      127.71      120.76      2.77 o 
  -7   5   1      144.02      136.55      2.91 o 
  -6   5   1        1.00        0.59      0.36 o 
  -5   5   1      162.56      169.32      3.79 o 
  -4   5   1      237.60      227.87      3.45 o 
  -3   5   1      162.88      148.52      2.32 o 
  -2   5   1      540.54      567.08      5.97 o 
  -1   5   1        0.47        0.02      0.21 o 
   0   5   1      315.01      346.18      3.77 o 
   1   5   1      724.25      761.47      6.70 o 
   2   5   1      227.83      265.32      2.96 o 
   3   5   1       55.30       54.17      1.57 o 
   4   5   1        0.00        0.77      0.56 o 
   5   5   1       29.52       28.31      1.59 o 
   6   5   1        0.25        0.19      0.53 o 
   7   5   1       66.47       67.98      2.84 o 
   8   5   1      241.01      250.20      6.23 o 
   9   5   1        2.90        3.21      1.25 o 
  10   5   1       72.48       71.78      6.04 o 
 -12   6   1        2.41        0.89      0.83 o 
 -11   6   1       14.41       14.99      1.62 o 
 -10   6   1      268.97      262.01      6.12 o 
  -9   6   1       61.91       59.29      2.04 o 
  -8   6   1      247.53      240.36      4.57 o 
  -7   6   1        0.00       -0.16      0.37 o 
  -6   6   1      101.38       87.27      2.28 o 
  -5   6   1        0.96        0.48      0.35 o 
  -4   6   1       73.97       62.75      2.77 o 
  -3   6   1      117.09      135.81      2.24 o 
  -2   6   1      100.38      102.02      1.54 o 
  -1   6   1      158.94      176.40      2.09 o 
   0   6   1       49.79       41.03      0.93 o 
   1   6   1      256.43      274.48      3.32 o 
   2   6   1      472.21      480.61      5.92 o 
   3   6   1       91.77       89.57      2.24 o 
   4   6   1      175.08      161.98      3.31 o 
   5   6   1        3.55        1.81      0.80 o 
   6   6   1       15.64       16.51      3.45 o 
   7   6   1       13.45       12.71      1.62 o 
   8   6   1       39.21       40.67      2.82 o 
   9   6   1       14.17       11.58      2.14 o 
 -11   7   1       20.68       19.59      2.54 o 
 -10   7   1        9.40       10.77      2.44 o 
  -9   7   1       27.65       27.46      1.67 o 
  -8   7   1      128.79      126.31      3.70 o 
  -7   7   1        6.19        4.25      0.71 o 
  -6   7   1      101.18       89.14      2.46 o 
  -5   7   1       44.69       47.68      1.70 o 
  -4   7   1        0.59        1.03      0.39 o 
  -3   7   1        0.32        0.50      0.31 o 
  -2   7   1        8.37        6.46      0.56 o 
  -1   7   1      119.17      104.66      2.50 o 
   0   7   1      125.41      144.38      2.06 o 
   1   7   1       21.71       21.44      0.99 o 
   2   7   1      456.69      413.43      5.37 o 
   3   7   1       70.79       76.94      2.18 o 
   4   7   1        2.35        1.16      0.62 o 
   5   7   1       39.27       36.92      1.81 o 
   6   7   1        2.20        0.36      0.79 o 
   7   7   1       62.78       62.26      4.17 o 
   8   7   1        1.86        4.06      1.28 o 
 -11   8   1       12.50       11.57      1.85 o 
 -10   8   1      183.52      187.45      7.51 o 
  -9   8   1       26.41       26.05      2.11 o 
  -8   8   1       32.72       26.53      1.73 o 
  -7   8   1       80.91       81.07      2.53 o 
  -6   8   1        1.58        1.77      0.59 o 
  -5   8   1        0.00       -0.33      0.35 o 
  -4   8   1       17.60       16.22      1.35 o 
  -3   8   1       41.54       34.77      1.46 o 
  -2   8   1       85.02       70.51      1.58 o 
  -1   8   1       54.13       47.97      1.32 o 
   0   8   1        0.14        0.82      0.51 o 
   1   8   1      232.60      182.16      3.83 o 
   2   8   1       42.94       41.29      1.73 o 
   3   8   1       19.06       22.49      1.46 o 
   4   8   1        1.09        0.13      0.73 o 
   5   8   1       52.27       50.59      2.24 o 
   6   8   1       36.15       37.63      2.13 o 
   7   8   1        8.90        7.89      2.29 o 
   8   8   1        2.25        2.97      1.55 o 
 -10   9   1        7.12        6.30      1.57 o 
  -9   9   1        0.59        1.30      0.85 o 
  -8   9   1       31.01       31.06      2.30 o 
  -7   9   1       49.61       51.84      2.57 o 
  -6   9   1       74.97       78.65      2.57 o 
  -5   9   1        0.67        1.46      0.59 o 
  -4   9   1        7.07        6.72      1.13 o 
  -3   9   1       23.46       20.14      1.26 o 
  -2   9   1       26.51       29.68      1.21 o 
  -1   9   1        0.76       -0.06      0.49 o 
   0   9   1        8.33       11.47      1.20 o 
   1   9   1      238.90      211.76      4.82 o 
   2   9   1      180.19      166.26      3.66 o 
   3   9   1        0.21        0.25      0.63 o 
   4   9   1      112.72      108.86      3.06 o 
   5   9   1       47.23       45.62      2.27 o 
   6   9   1        4.29        5.44      1.12 o 
   7   9   1       65.13       74.54      4.98 o 
  -9  10   1        2.62        2.59      1.05 o 
  -8  10   1       49.21       56.36      3.57 o 
  -7  10   1       38.49       37.71      2.22 o 
  -6  10   1      131.97      127.89      3.85 o 
  -5  10   1        0.12        0.50      0.52 o 
  -4  10   1        5.14        5.25      0.79 o 
  -3  10   1       23.68       26.26      1.74 o 
  -2  10   1       15.59       13.76      1.05 o 
  -1  10   1       33.90       32.11      1.59 o 
   0  10   1       64.16       64.01      2.18 o 
   1  10   1        3.16        3.81      0.72 o 
   2  10   1       12.84       15.22      1.55 o 
   3  10   1        4.23        3.78      1.07 o 
   4  10   1        2.06        3.17      0.94 o 
   5  10   1        2.80        1.92      0.93 o 
   6  10   1       20.50       21.18      2.75 o 
  -8  11   1        3.03        2.87      1.34 o 
  -7  11   1        0.87        2.31      0.87 o 
  -6  11   1        2.48        0.86      0.65 o 
  -5  11   1      114.99      118.18      3.05 o 
  -4  11   1        9.54        9.06      1.33 o 
  -3  11   1        1.67        1.51      0.84 o 
  -2  11   1       51.41       41.67      2.32 o 
  -1  11   1       38.76       43.56      2.70 o 
   0  11   1       12.45       13.59      1.16 o 
   1  11   1       51.12       57.66      2.79 o 
   2  11   1       29.41       33.69      2.53 o 
   3  11   1       39.36       34.73      3.62 o 
   4  11   1        3.28        2.25      1.32 o 
  -7  12   1        0.00        0.10      0.88 o 
  -6  12   1        6.45        6.71      1.21 o 
  -5  12   1        0.33        1.64      0.97 o 
  -4  12   1        0.03        0.48      0.91 o 
  -3  12   1       20.15       23.29      2.00 o 
  -2  12   1       11.39       14.94      1.85 o 
  -1  12   1        5.71        5.83      0.96 o 
   0  12   1      123.05      129.60      3.14 o 
   1  12   1       59.67       55.67      2.86 o 
   2  12   1       38.60       39.80      3.03 o 
   3  12   1       23.11       26.82      2.61 o 
  -5  13   1       50.41       52.66      3.69 o 
  -4  13   1        7.87        7.36      1.68 o 
  -3  13   1       42.92       46.78      6.54 o 
  -2  13   1       35.87       37.06      5.97 o 
  -1  13   1       16.99       20.09      2.11 o 
   0  13   1      158.35      164.93     15.64 o 
  -1 -13   2       82.34       76.24      4.68 o 
   0 -13   2        3.87        2.56      1.74 o 
   1 -13   2        9.87        8.96      1.89 o 
   2 -13   2      230.16      235.21      8.52 o 
   3 -13   2       30.76       34.09      2.85 o 
   4 -13   2       43.76       45.04      3.36 o 
  -4 -12   2        2.38        2.25      1.85 o 
  -3 -12   2        2.97        1.41      1.70 o 
  -2 -12   2       11.90        9.16      1.75 o 
  -1 -12   2       79.88       80.95      3.77 o 
   0 -12   2       50.51       48.69      2.11 o 
   1 -12   2        2.74        2.02      1.07 o 
   2 -12   2        1.34        2.03      0.93 o 
   3 -12   2       35.52       37.12      3.49 o 
   4 -12   2       19.75       16.51      1.80 o 
   5 -12   2        1.84        3.32      1.81 o 
   6 -12   2      193.05      207.32      6.58 o 
  -5 -11   2      128.02      136.68      6.63 o 
  -4 -11   2        9.24       11.85      2.01 o 
  -3 -11   2       28.60       30.42      2.67 o 
  -2 -11   2       25.25       20.83      2.18 o 
  -1 -11   2       91.69       87.26      3.07 o 
   0 -11   2        0.75       -0.02      0.60 o 
   1 -11   2       24.42       22.30      1.73 o 
   2 -11   2        5.27        4.20      1.01 o 
   3 -11   2        6.67        6.29      1.15 o 
   4 -11   2        1.56        3.18      0.99 o 
   5 -11   2        0.42       -0.16      0.62 o 
   6 -11   2       19.94       19.70      1.70 o 
   7 -11   2      118.11      120.71      3.57 o 
   8 -11   2       63.16       55.29      4.10 o 
  -6 -10   2       62.08       61.07      3.12 o 
  -5 -10   2      402.37      412.41     12.83 o 
  -4 -10   2        8.35       10.97      2.04 o 
  -3 -10   2       21.00       21.68      2.18 o 
  -2 -10   2        0.58        1.44      0.76 o 
  -1 -10   2       21.28       17.90      1.16 o 
   0 -10   2       13.90       14.28      1.10 o 
   1 -10   2       72.78       66.07      2.02 o 
   2 -10   2      128.94      138.48      2.97 o 
   3 -10   2       11.51       11.54      1.33 o 
   4 -10   2        1.26        1.74      0.66 o 
   5 -10   2        5.27        4.83      0.81 o 
   6 -10   2       17.36       16.55      1.32 o 
   7 -10   2        6.28        4.84      1.18 o 
   8 -10   2        4.62        5.79      1.27 o 
   9 -10   2       14.55       11.12      2.03 o 
  -8  -9   2       24.88       31.33      4.87 o 
  -7  -9   2        1.02        0.65      1.69 o 
  -6  -9   2        0.66        1.92      1.33 o 
  -5  -9   2        0.12        1.01      1.27 o 
  -4  -9   2        0.54        1.15      0.82 o 
  -3  -9   2        2.05        1.05      0.64 o 
  -2  -9   2       63.01       54.43      1.91 o 
  -1  -9   2      170.28      168.05      3.22 o 
   0  -9   2        7.54        7.25      0.82 o 
   1  -9   2       19.59       13.03      0.99 o 
   2  -9   2      172.65      143.86      3.34 o 
   3  -9   2      100.40       98.84      2.42 o 
   4  -9   2       55.22       53.31      2.77 o 
   5  -9   2      349.93      329.94      5.93 o 
   6  -9   2        2.56        2.34      0.68 o 
   7  -9   2       25.56       28.97      1.90 o 
   8  -9   2       11.71       10.95      2.25 o 
   9  -9   2        6.56        8.47      1.44 o 
  -8  -8   2        1.33        0.35      1.31 o 
  -7  -8   2        2.36        1.55      1.36 o 
  -6  -8   2       55.10       58.38      3.72 o 
  -5  -8   2       21.05       20.71      1.46 o 
  -4  -8   2       77.78       81.65      2.80 o 
  -3  -8   2      110.28      112.36      4.12 o 
  -2  -8   2        5.43        4.98      1.16 o 
  -1  -8   2        0.00       -0.24      0.30 o 
   0  -8   2      278.48      271.92      4.39 o 
   1  -8   2        9.61       12.67      0.79 o 
   2  -8   2      255.40      223.25      3.72 o 
   3  -8   2        0.90        0.73      0.45 o 
   4  -8   2      139.20      137.98      2.82 o 
   5  -8   2      251.17      219.66      3.86 o 
   6  -8   2       17.80       13.02      1.20 o 
   7  -8   2        9.28        7.72      1.02 o 
   8  -8   2        6.63        5.12      0.93 o 
   9  -8   2       13.45       17.56      1.97 o 
  10  -8   2        2.33        1.12      1.10 o 
  -9  -7   2      144.86      145.66      6.54 o 
  -8  -7   2       32.77       37.96      3.83 o 
  -7  -7   2        0.82        0.43      1.04 o 
  -6  -7   2      619.51      612.62     11.02 o 
  -5  -7   2        6.16        6.52      1.10 o 
  -4  -7   2       85.10       83.04      2.21 o 
  -3  -7   2       77.31       76.95      1.91 o 
  -2  -7   2       11.94       11.37      0.91 o 
  -1  -7   2        0.17        0.29      0.30 o 
   0  -7   2       31.87       33.81      0.73 o 
   1  -7   2      109.76      105.84      1.75 o 
   2  -7   2       42.63       43.93      1.35 o 
   3  -7   2       78.33       62.96      1.92 o 
   4  -7   2        0.49        0.21      0.34 o 
   5  -7   2       11.72       16.48      1.05 o 
   6  -7   2       39.64       35.35      1.75 o 
   7  -7   2       95.93       96.83      2.79 o 
   8  -7   2       87.88       89.68      3.36 o 
   9  -7   2        0.01        0.78      1.21 o 
  10  -7   2        0.89        1.36      0.87 o 
 -10  -6   2       19.56       18.14      4.00 o 
  -9  -6   2        5.70        2.83      1.69 o 
  -8  -6   2       46.46       43.36      2.74 o 
  -7  -6   2        8.64        8.00      1.26 o 
  -6  -6   2      235.11      232.06      7.79 o 
  -5  -6   2      125.73      121.83      3.85 o 
  -4  -6   2       24.26       20.45      1.04 o 
  -3  -6   2       11.19        9.63      1.13 o 
  -2  -6   2       42.07       43.23      0.89 o 
  -1  -6   2        0.02        0.58      0.23 o 
   0  -6   2      221.15      215.54      2.07 o 
   1  -6   2      142.38      158.66      1.72 o 
   2  -6   2      205.57      185.81      2.46 o 
   3  -6   2      109.72      122.54      2.50 o 
   4  -6   2      221.32      221.66      3.50 o 
   5  -6   2      138.11      140.47      3.10 o 
   6  -6   2       22.20       16.71      1.20 o 
   7  -6   2       15.92       13.48      1.56 o 
   8  -6   2       35.71       32.89      2.97 o 
   9  -6   2       79.43       83.34      2.66 o 
  10  -6   2        1.42        0.77      0.72 o 
  11  -6   2       74.81       71.27      3.25 o 
 -10  -5   2       10.10        8.34      2.03 o 
  -9  -5   2      188.96      194.63      5.33 o 
  -8  -5   2        5.54        5.75      1.61 o 
  -7  -5   2      350.10      360.26      7.25 o 
  -6  -5   2      162.51      150.23      3.23 o 
  -5  -5   2      302.63      283.05      4.77 o 
  -4  -5   2       86.15       81.89      2.03 o 
  -3  -5   2       51.05       58.77      1.47 o 
  -2  -5   2      283.49      299.00      3.68 o 
  -1  -5   2        1.34        0.80      0.19 o 
   0  -5   2       51.57       60.35      0.86 o 
   1  -5   2      400.23      459.33      4.28 o 
   2  -5   2       28.55       24.40      0.67 o 
   3  -5   2        8.86       12.06      0.63 o 
   4  -5   2      145.48      162.25      2.62 o 
   5  -5   2      262.33      267.70      5.24 o 
   6  -5   2      374.67      353.30      5.81 o 
   7  -5   2      132.62      114.79      2.82 o 
   8  -5   2        0.26        0.25      0.48 o 
   9  -5   2      209.91      195.69      3.83 o 
  10  -5   2       80.05       80.43      2.75 o 
  11  -5   2       12.15       14.94      1.74 o 
 -11  -4   2      122.40      124.12      8.26 o 
 -10  -4   2       12.47       16.03      3.70 o 
  -9  -4   2        1.98        2.98      1.02 o 
  -8  -4   2       52.23       46.06      2.55 o 
  -7  -4   2        1.33        0.31      0.62 o 
  -6  -4   2       11.74       12.81      0.96 o 
  -5  -4   2      229.17      227.02      3.88 o 
  -4  -4   2       15.02       14.73      0.84 o 
  -3  -4   2       42.81       52.72      1.15 o 
  -2  -4   2     1317.90     1414.45     12.63 o 
  -1  -4   2       83.11       76.20      1.25 o 
   0  -4   2      395.50      434.94      3.71 o 
   1  -4   2      712.34      774.91      7.10 o 
   2  -4   2      597.83      661.55      9.13 o 
   3  -4   2       38.74       47.63      1.13 o 
   4  -4   2      142.67      151.40      2.27 o 
   5  -4   2      317.25      330.79      4.57 o 
   6  -4   2      117.34      113.16      3.08 o 
   7  -4   2       42.16       42.91      1.58 o 
   8  -4   2      327.55      323.48      5.07 o 
   9  -4   2        1.17        1.05      0.54 o 
  10  -4   2       21.71       20.34      1.45 o 
  11  -4   2       38.69       41.91      2.37 o 
 -11  -3   2        0.07       -0.46      0.95 o 
 -10  -3   2       48.16       49.26      2.92 o 
  -9  -3   2       65.51       61.29      2.74 o 
  -8  -3   2        4.04        3.35      0.87 o 
  -7  -3   2      475.99      454.80      6.82 o 
  -6  -3   2       85.45       58.89      1.63 o 
  -5  -3   2        0.82        1.88      0.36 o 
  -4  -3   2      440.79      452.37      5.65 o 
  -3  -3   2      500.56      526.06      5.33 o 
  -2  -3   2      105.52      103.12      1.59 o 
  -1  -3   2        0.10       -0.09      0.24 o 
   0  -3   2      687.02      712.48      6.96 o 
   1  -3   2      156.82      157.41      1.95 o 
   2  -3   2      397.92      427.67      4.91 o 
   3  -3   2      379.68      398.77      4.72 o 
   4  -3   2      710.03      727.18      7.39 o 
   5  -3   2       32.68       36.71      1.33 o 
   6  -3   2       42.24       38.35      1.20 o 
   7  -3   2        0.07       -0.21      0.29 o 
   8  -3   2       14.37       15.90      1.05 o 
   9  -3   2        0.00        1.66      0.79 o 
  10  -3   2       75.47       77.85      2.73 o 
  11  -3   2       45.13       46.30      2.13 o 
 -12  -2   2        0.58        0.22      1.24 o 
 -11  -2   2      143.18      152.18      4.73 o 
 -10  -2   2        3.85        3.43      1.01 o 
  -9  -2   2       16.65       14.04      1.49 o 
  -8  -2   2       15.69       19.05      1.36 o 
  -7  -2   2       87.13       95.11      1.82 o 
  -6  -2   2       12.72       20.60      0.63 o 
  -5  -2   2      112.96      120.67      1.64 o 
  -4  -2   2       34.52       29.71      0.75 o 
  -3  -2   2      800.23      824.54      8.35 o 
  -2  -2   2       36.91       31.95      0.73 o 
  -1  -2   2      331.40      338.63      3.77 o 
   0  -2   2      634.80      609.42      6.97 o 
   1  -2   2      301.38      330.70      4.14 o 
   2  -2   2       32.75       43.70      0.88 o 
   3  -2   2      104.88      120.65      1.65 o 
   4  -2   2      280.51      298.65      3.42 o 
   5  -2   2      643.65      633.50      6.62 o 
   6  -2   2        0.00       -0.04      0.25 o 
   7  -2   2      239.51      235.12      4.06 o 
   8  -2   2       55.35       50.40      1.39 o 
   9  -2   2       79.31       76.29      1.80 o 
  10  -2   2       10.55        7.88      0.95 o 
  11  -2   2        2.46        1.88      0.71 o 
 -12  -1   2       32.85       40.00      3.54 o 
 -11  -1   2        0.02        2.33      0.91 o 
 -10  -1   2        0.08        0.43      0.56 o 
  -9  -1   2        0.06       -0.36      0.44 o 
  -8  -1   2       23.47       19.17      1.47 o 
  -7  -1   2      164.81      157.34      1.84 o 
  -6  -1   2      973.43      959.63      9.43 o 
  -5  -1   2     1082.73     1136.55     10.83 o 
  -4  -1   2      111.53      113.62      1.66 o 
  -3  -1   2      740.28      801.85      8.06 o 
  -2  -1   2       81.17       69.68      0.99 o 
  -1  -1   2       35.33       40.80      0.64 o 
   0  -1   2     3224.34     3048.50     31.66 o 
   1  -1   2       30.29       32.56      1.04 o 
   2  -1   2      258.76      284.76      3.32 o 
   3  -1   2      105.66      125.34      1.57 o 
   4  -1   2      897.68     1005.16      9.16 o 
   5  -1   2       86.88       90.37      1.41 o 
   6  -1   2        4.03        9.14      0.63 o 
   7  -1   2        0.19        0.34      0.30 o 
   8  -1   2        6.89       10.57      0.74 o 
   9  -1   2       30.56       31.58      1.34 o 
  10  -1   2        0.20       -0.11      0.46 o 
  11  -1   2        0.49        0.61      0.62 o 
 -12   0   2       14.90       18.08      1.21 o 
 -11   0   2       43.42       41.73      2.07 o 
 -10   0   2       55.13       63.13      2.85 o 
  -9   0   2       15.78       14.40      0.79 o 
  -8   0   2      315.14      313.25      4.18 o 
  -7   0   2       83.46       89.20      1.50 o 
  -6   0   2        6.30       10.49      0.46 o 
  -5   0   2      439.46      459.60      4.71 o 
  -4   0   2      233.35      245.77      3.67 o 
  -3   0   2      291.52      264.39      3.67 o 
  -2   0   2     3136.38     2966.05     36.59 o 
  -1   0   2     2383.49     2282.81     23.26 o 
   0   0   2     1860.60     1892.21     19.61 o 
   1   0   2     4077.34     4071.02     46.46 o 
   2   0   2     3397.41     3632.92     29.92 o 
   3   0   2     3335.59     3536.44     30.63 o 
   4   0   2     3579.24     3753.17     32.48 o 
   5   0   2      193.65      194.11      2.45 o 
   6   0   2       95.27       93.30      1.89 o 
   7   0   2       76.78       73.53      1.59 o 
   8   0   2       49.44       50.60      1.46 o 
   9   0   2       61.03       56.76      1.57 o 
  10   0   2        9.05        8.75      1.08 o 
  11   0   2        0.83        2.25      2.66 o 
 -12   1   2        0.70        0.74      0.60 o 
 -11   1   2       42.55       44.13      1.72 o 
 -10   1   2        2.33        2.40      0.65 o 
  -9   1   2        7.47        8.78      0.63 o 
  -8   1   2        0.84        1.21      0.31 o 
  -7   1   2      221.88      223.79      3.02 o 
  -6   1   2      203.45      201.98      2.86 o 
  -5   1   2       79.55       83.19      1.36 o 
  -4   1   2        4.85        5.92      0.40 o 
  -3   1   2      109.36      124.53      1.65 o 
  -2   1   2     3777.63     3657.94     46.19 o 
  -1   1   2      373.92      362.98      3.92 o 
   0   1   2     1788.10     1877.81     19.36 o 
   1   1   2     1118.11     1156.89     11.79 o 
   2   1   2       17.11       29.74      0.79 o 
   3   1   2      369.37      393.11      3.98 o 
   4   1   2     1016.23     1063.57      9.78 o 
   5   1   2       76.41       83.90      1.45 o 
   6   1   2        0.74        2.37      0.44 o 
   7   1   2       65.43       57.79      1.59 o 
   8   1   2        8.09        6.65      0.79 o 
   9   1   2        1.93        2.35      0.55 o 
  10   1   2       11.79       12.12      1.19 o 
  11   1   2       63.70       64.38      2.94 o 
 -12   2   2       77.99       85.49      2.83 o 
 -11   2   2       31.25       30.56      1.59 o 
 -10   2   2        3.00        2.87      0.87 o 
  -9   2   2       84.78       89.62      1.58 o 
  -8   2   2        1.69        1.62      0.45 o 
  -7   2   2     1209.10     1213.91     13.98 o 
  -6   2   2      128.77      134.47      2.15 o 
  -5   2   2        0.10        0.65      0.31 o 
  -4   2   2       85.69       89.04      1.44 o 
  -3   2   2      617.12      694.97      6.22 o 
  -2   2   2      651.59      705.70      7.33 o 
  -1   2   2     1439.34     1431.57     13.36 o 
   0   2   2     4634.12     4580.91     57.81 o 
   1   2   2      750.26      765.34      8.77 o 
   2   2   2      269.65      285.43      3.87 o 
   3   2   2       12.47        9.50      0.56 o 
   4   2   2        9.09        6.28      0.48 o 
   5   2   2      194.59      199.15      3.31 o 
   6   2   2        8.93        6.50      0.70 o 
   7   2   2       41.78       38.34      1.58 o 
   8   2   2       27.33       29.20      1.66 o 
   9   2   2        0.18        1.06      0.63 o 
  10   2   2        9.29        9.55      1.20 o 
  11   2   2       38.66       35.52      2.94 o 
 -12   3   2       24.83       26.23      1.56 o 
 -11   3   2        8.47        8.72      0.91 o 
 -10   3   2       32.04       33.60      1.29 o 
  -9   3   2       72.84       69.34      2.53 o 
  -8   3   2      163.48      164.95      2.94 o 
  -7   3   2      207.59      195.49      2.66 o 
  -6   3   2       20.60       24.92      0.70 o 
  -5   3   2      369.01      361.87      4.59 o 
  -4   3   2       24.75       17.00      0.53 o 
  -3   3   2      131.66      124.72      1.54 o 
  -2   3   2      403.42      424.42      4.79 o 
  -1   3   2      168.64      175.62      2.36 o 
   0   3   2       40.07       35.32      0.76 o 
   1   3   2      351.02      342.74      4.08 o 
   2   3   2      718.54      788.46      9.93 o 
   3   3   2      626.68      647.69      7.38 o 
   4   3   2       88.13       91.33      1.81 o 
   5   3   2        7.89       11.17      1.04 o 
   6   3   2       87.56       88.94      2.46 o 
   7   3   2       12.74       11.51      1.10 o 
   8   3   2       11.92       12.41      1.23 o 
   9   3   2        0.05        1.16      0.98 o 
  10   3   2       54.84       53.50      2.82 o 
 -12   4   2        0.14        0.80      0.59 o 
 -11   4   2        5.24        6.79      0.86 o 
 -10   4   2        0.44       -0.28      0.38 o 
  -9   4   2      117.14      114.77      5.08 o 
  -8   4   2      176.15      171.93      3.24 o 
  -7   4   2      218.75      192.92      3.40 o 
  -6   4   2      154.89      146.13      2.44 o 
  -5   4   2       61.77       65.90      1.43 o 
  -4   4   2        9.42        7.31      0.47 o 
  -3   4   2      342.26      327.25      3.48 o 
  -2   4   2      209.87      242.23      3.64 o 
  -1   4   2       52.01       55.63      1.11 o 
   0   4   2      142.59      187.44      2.30 o 
   1   4   2      282.36      321.12      3.15 o 
   2   4   2        5.51        5.09      0.44 o 
   3   4   2      660.74      732.15      7.59 o 
   4   4   2      106.46      117.24      2.57 o 
   5   4   2      160.83      144.71      3.23 o 
   6   4   2      380.37      383.76      6.50 o 
   7   4   2      128.85      124.56      3.26 o 
   8   4   2       19.06       18.97      1.57 o 
   9   4   2        0.37       -0.13      0.92 o 
  10   4   2        4.51        6.60      1.80 o 
 -12   5   2        1.49        1.75      0.76 o 
 -11   5   2       14.33       13.72      1.43 o 
 -10   5   2       33.99       37.53      1.56 o 
  -9   5   2       42.55       41.62      1.60 o 
  -8   5   2      100.46      101.00      2.43 o 
  -7   5   2       65.79       62.83      2.81 o 
  -6   5   2      845.04      821.61     14.85 o 
  -5   5   2        3.42        1.21      0.34 o 
  -4   5   2       51.12       38.58      1.13 o 
  -3   5   2       15.80       17.87      0.81 o 
  -2   5   2      107.95      129.97      1.94 o 
  -1   5   2      732.73      779.49      6.80 o 
   0   5   2        1.24        1.66      0.27 o 
   1   5   2      601.49      607.75      6.01 o 
   2   5   2        1.21        1.97      0.30 o 
   3   5   2      668.53      649.77      8.04 o 
   4   5   2        1.67        1.71      0.47 o 
   5   5   2        0.53        1.14      0.55 o 
   6   5   2       57.20       55.45      2.12 o 
   7   5   2      134.19      140.44      5.42 o 
   8   5   2      106.09      101.80      4.97 o 
   9   5   2        1.68        0.79      1.09 o 
 -12   6   2       12.70       14.64      2.07 o 
 -11   6   2       57.16       59.12      2.82 o 
 -10   6   2       96.75       97.42      3.05 o 
  -9   6   2        0.42        1.03      0.60 o 
  -8   6   2      373.22      351.92      5.92 o 
  -7   6   2      319.50      312.98      5.32 o 
  -6   6   2      496.52      456.68      6.98 o 
  -5   6   2       54.83       51.86      1.84 o 
  -4   6   2        1.61        0.59      0.37 o 
  -3   6   2        0.00       -0.27      0.24 o 
  -2   6   2       35.62       44.97      0.97 o 
  -1   6   2      419.71      418.63      4.10 o 
   0   6   2        3.53        4.08      0.38 o 
   1   6   2        5.00        3.61      0.40 o 
   2   6   2       94.39       94.86      1.83 o 
   3   6   2        0.01        0.77      0.48 o 
   4   6   2       38.19       35.37      1.62 o 
   5   6   2        0.05       -0.09      0.64 o 
   6   6   2        0.56       -0.34      0.67 o 
   7   6   2        3.93        2.87      1.06 o 
   8   6   2        3.98        4.78      1.33 o 
   9   6   2       19.76       23.24      2.93 o 
 -11   7   2        0.05        1.56      0.85 o 
 -10   7   2        5.90        6.18      1.14 o 
  -9   7   2      100.08      103.65      2.85 o 
  -8   7   2       13.42       17.03      1.27 o 
  -7   7   2      314.08      299.10      5.38 o 
  -6   7   2      145.53      137.85      3.16 o 
  -5   7   2        0.04        0.04      0.36 o 
  -4   7   2       98.21       89.13      2.02 o 
  -3   7   2        0.18       -0.06      0.36 o 
  -2   7   2        5.53        6.26      0.74 o 
  -1   7   2        7.26       12.18      0.81 o 
   0   7   2      115.17      108.29      2.05 o 
   1   7   2      126.13      123.45      2.30 o 
   2   7   2       27.22       20.76      0.99 o 
   3   7   2       56.37       57.34      1.90 o 
   4   7   2      493.12      465.58      8.27 o 
   5   7   2       61.92       56.01      2.50 o 
   6   7   2       30.16       27.26      2.23 o 
   7   7   2       31.18       30.14      2.49 o 
   8   7   2       16.00       18.65      4.53 o 
 -11   8   2        2.69        3.08      1.21 o 
 -10   8   2      177.60      178.84      5.08 o 
  -9   8   2       56.74       59.73      2.93 o 
  -8   8   2       27.18       24.35      1.62 o 
  -7   8   2      286.01      276.55      5.30 o 
  -6   8   2       75.56       73.80      2.34 o 
  -5   8   2       66.69       60.88      1.78 o 
  -4   8   2        0.01        0.48      0.43 o 
  -3   8   2       49.43       38.95      1.53 o 
  -2   8   2        3.49        2.92      0.51 o 
  -1   8   2      120.29      103.93      2.02 o 
   0   8   2       44.86       29.12      1.36 o 
   1   8   2       13.09       12.22      0.85 o 
   2   8   2      218.04      237.49      4.48 o 
   3   8   2      165.39      152.42      4.62 o 
   4   8   2       11.78       12.34      1.21 o 
   5   8   2        4.43        4.46      0.96 o 
   6   8   2       10.70       10.25      1.31 o 
   7   8   2        0.39        0.79      1.29 o 
 -10   9   2       12.62       12.13      2.13 o 
  -9   9   2      147.23      146.63      6.00 o 
  -8   9   2       44.57       44.06      2.18 o 
  -7   9   2       90.72       88.86      2.82 o 
  -6   9   2        3.57        3.86      0.78 o 
  -5   9   2        1.10        1.19      0.55 o 
  -4   9   2        1.49        1.61      0.70 o 
  -3   9   2       60.10       56.48      1.81 o 
  -2   9   2       50.80       45.91      1.37 o 
  -1   9   2       41.25       38.30      1.55 o 
   0   9   2        0.64        1.83      0.60 o 
   1   9   2        5.07        2.76      1.03 o 
   2   9   2        1.05        0.51      0.64 o 
   3   9   2       82.33       72.20      3.04 o 
   4   9   2       25.52       23.84      1.71 o 
   5   9   2       20.00       21.50      1.73 o 
   6   9   2       12.39       12.93      1.71 o 
 -10  10   2        0.12        0.24      1.08 o 
  -9  10   2        6.66        9.94      1.57 o 
  -8  10   2        7.75        8.57      1.41 o 
  -7  10   2        1.34        1.58      0.73 o 
  -6  10   2        1.50        0.52      0.60 o 
  -5  10   2        0.91        0.41      0.51 o 
  -4  10   2       50.81       50.34      2.04 o 
  -3  10   2       13.72       12.20      1.17 o 
  -2  10   2       33.56       27.04      1.88 o 
  -1  10   2       22.71       26.06      1.46 o 
   0  10   2      145.04      128.50      2.96 o 
   1  10   2        2.41        3.25      0.72 o 
   2  10   2        5.87        6.27      1.15 o 
   3  10   2      134.66      128.13      5.86 o 
   4  10   2       17.87       19.01      1.67 o 
   5  10   2        5.68        7.04      1.40 o 
  -9  11   2        7.80        8.54      1.93 o 
  -8  11   2        0.00        0.29      0.84 o 
  -7  11   2       45.26       53.09      3.22 o 
  -6  11   2       47.07       50.76      3.36 o 
  -5  11   2       25.05       36.47      1.93 o 
  -4  11   2       24.55       26.44      2.06 o 
  -3  11   2       80.34       78.45      3.45 o 
  -2  11   2       21.60       19.99      2.45 o 
  -1  11   2        2.34        1.66      1.12 o 
   0  11   2        1.94        2.23      1.05 o 
   1  11   2        1.48        3.03      1.30 o 
   2  11   2       14.84       18.76      1.93 o 
   3  11   2       34.95       38.56      2.60 o 
   4  11   2       11.29        9.81      1.82 o 
  -7  12   2        2.65        1.85      1.08 o 
  -6  12   2       20.73       26.42      1.98 o 
  -5  12   2        9.99       12.91      2.38 o 
  -4  12   2       13.16       12.59      1.60 o 
  -3  12   2       25.42       24.91      2.03 o 
  -2  12   2        6.20        3.94      1.52 o 
  -1  12   2       72.02       82.83      4.05 o 
   0  12   2       52.73       54.49      2.12 o 
   1  12   2      139.88      138.09      4.29 o 
   2  12   2       34.60       42.41      6.18 o 
  -5  13   2        6.95        3.89      1.50 o 
  -4  13   2        2.49        2.09      1.35 o 
  -3  13   2        0.11       -0.34      1.12 o 
  -2  13   2        5.21        5.35      2.89 o 
  -1  13   2        0.68        2.04      1.22 o 
  -1 -13   3       85.52       91.12      5.11 o 
   0 -13   3       63.99       66.79      4.18 o 
   1 -13   3        0.81        0.68      1.29 o 
   2 -13   3       40.31       42.88      3.70 o 
   3 -13   3       33.12       36.54      3.66 o 
   4 -13   3      398.57      430.17     13.79 o 
  -4 -12   3       18.52       21.99      3.17 o 
  -3 -12   3        0.44        2.53      1.74 o 
  -2 -12   3       15.31       16.85      2.12 o 
  -1 -12   3       11.72       12.17      4.00 o 
   0 -12   3       85.70       81.04      3.59 o 
   1 -12   3        0.79        1.49      0.80 o 
   2 -12   3       17.00       19.33      2.23 o 
   3 -12   3        7.59        5.77      1.21 o 
   4 -12   3       62.99       64.35      3.13 o 
   5 -12   3       45.58       44.81      2.83 o 
   6 -12   3       38.45       39.98      3.26 o 
  -5 -11   3        2.58        4.03      1.17 o 
  -4 -11   3        0.24       -1.58      1.26 o 
  -3 -11   3      163.97      184.20      5.88 o 
  -2 -11   3       27.41       26.12      3.79 o 
  -1 -11   3       94.15       99.61      3.97 o 
   0 -11   3       13.68       12.74      1.25 o 
   1 -11   3       11.29        9.56      1.25 o 
   2 -11   3       27.21       25.59      1.92 o 
   3 -11   3       14.24       14.98      2.39 o 
   4 -11   3       17.45       15.52      1.65 o 
   5 -11   3        3.22        3.93      1.08 o 
   6 -11   3       17.46       17.79      1.70 o 
   7 -11   3        4.52        2.54      1.56 o 
  -7 -10   3        0.98        1.31      1.98 o 
  -6 -10   3       81.88       90.54      3.47 o 
  -5 -10   3        0.65        1.05      1.28 o 
  -4 -10   3       77.55       84.72      3.05 o 
  -3 -10   3      621.37      628.37     10.94 o 
  -2 -10   3       37.83       28.33      2.33 o 
  -1 -10   3       69.65       65.83      2.76 o 
   0 -10   3       39.85       37.03      1.57 o 
   1 -10   3        1.21        1.33      0.59 o 
   2 -10   3        0.82        1.32      0.62 o 
   3 -10   3       37.76       34.34      2.13 o 
   4 -10   3       21.29       24.52      1.48 o 
   5 -10   3        0.50        0.38      0.57 o 
   6 -10   3        7.22        6.22      1.33 o 
   7 -10   3        8.09       10.81      1.51 o 
   8 -10   3       18.83       17.67      3.35 o 
  -8  -9   3        0.31        3.60      2.15 o 
  -7  -9   3       17.79       14.67      2.38 o 
  -6  -9   3        7.67        6.01      1.59 o 
  -5  -9   3       20.49       18.06      1.70 o 
  -4  -9   3       26.15       28.75      1.96 o 
  -3  -9   3      184.17      185.04      4.70 o 
  -2  -9   3      221.92      214.31      3.38 o 
  -1  -9   3      193.14      188.61      3.45 o 
   0  -9   3       72.08       71.52      2.04 o 
   1  -9   3       24.69       21.75      1.25 o 
   2  -9   3        6.67        6.30      0.70 o 
   3  -9   3       12.15        5.84      0.77 o 
   4  -9   3       44.32       41.31      1.87 o 
   5  -9   3      254.00      247.56      5.65 o 
   6  -9   3      146.18      136.76      4.33 o 
   7  -9   3       79.60       76.52      2.74 o 
   8  -9   3        2.69        3.57      1.18 o 
   9  -9   3        7.00        9.36      1.82 o 
  -9  -8   3        9.83       11.48      3.27 o 
  -8  -8   3       22.59       24.27      2.96 o 
  -7  -8   3        8.17        5.91      1.65 o 
  -6  -8   3       44.66       49.78      3.65 o 
  -5  -8   3       19.88       21.79      3.59 o 
  -4  -8   3       14.83       16.81      1.23 o 
  -3  -8   3       72.31       67.91      1.83 o 
  -2  -8   3      223.60      214.16      3.06 o 
  -1  -8   3        0.24       -0.24      0.24 o 
   0  -8   3       66.91       73.08      1.90 o 
   1  -8   3        6.29        4.61      0.59 o 
   2  -8   3       13.89       15.02      1.00 o 
   3  -8   3       93.59       75.71      1.99 o 
   4  -8   3      101.91       92.33      2.27 o 
   5  -8   3        6.35        8.39      0.86 o 
   6  -8   3      169.52      162.75      4.27 o 
   7  -8   3       91.32       87.42      2.82 o 
   8  -8   3        2.35        1.81      0.87 o 
   9  -8   3        1.36        0.89      0.89 o 
  10  -8   3        1.01        1.27      1.08 o 
  -9  -7   3       43.12       51.30      4.20 o 
  -8  -7   3       40.23       40.98      3.58 o 
  -7  -7   3      164.06      157.38      6.40 o 
  -6  -7   3       83.51       69.08      2.93 o 
  -5  -7   3      228.71      216.13      5.06 o 
  -4  -7   3      965.83      939.10     11.19 o 
  -3  -7   3       33.12       27.12      1.14 o 
  -2  -7   3        4.66        5.43      0.53 o 
  -1  -7   3        6.74        7.03      0.47 o 
   0  -7   3       45.28       44.81      0.88 o 
   1  -7   3        3.40        4.28      0.44 o 
   2  -7   3       40.27       44.69      1.38 o 
   3  -7   3      125.51      116.15      2.40 o 
   4  -7   3       33.79       33.90      1.68 o 
   5  -7   3      225.73      215.24      3.70 o 
   6  -7   3        9.28        9.50      1.03 o 
   7  -7   3        9.58       13.63      1.24 o 
   8  -7   3        0.36        0.47      0.57 o 
   9  -7   3       13.40       13.27      1.60 o 
  10  -7   3        0.51       -0.69      0.78 o 
 -10  -6   3       51.99       53.47      4.88 o 
  -9  -6   3       75.86       74.40      4.17 o 
  -8  -6   3       51.60       51.20      9.55 o 
  -7  -6   3       67.92       62.73      2.53 o 
  -6  -6   3       22.40       25.38      1.48 o 
  -5  -6   3      206.40      208.12      3.98 o 
  -4  -6   3      773.07      755.32      9.47 o 
  -3  -6   3      329.00      305.76      5.27 o 
  -2  -6   3       23.88       24.23      1.16 o 
  -1  -6   3      331.56      331.99      3.14 o 
   0  -6   3       22.53       28.00      0.66 o 
   1  -6   3      218.93      189.15      2.10 o 
   2  -6   3        8.74        9.91      0.57 o 
   3  -6   3       31.87       30.36      1.81 o 
   4  -6   3      313.99      296.74      4.37 o 
   5  -6   3        4.87        2.82      0.60 o 
   6  -6   3        1.75        1.01      0.51 o 
   7  -6   3       79.29       75.33      2.39 o 
   8  -6   3      108.92      106.04      3.01 o 
   9  -6   3       24.34       22.61      1.76 o 
  10  -6   3      150.37      150.82      4.07 o 
 -11  -5   3       53.50       62.19      6.78 o 
 -10  -5   3        0.63        2.07      1.54 o 
  -9  -5   3       51.23       53.37      3.89 o 
  -8  -5   3       30.38       30.62      3.81 o 
  -7  -5   3        0.03       -0.53      0.41 o 
  -6  -5   3       43.22       39.68      1.84 o 
  -5  -5   3      328.98      306.49      5.56 o 
  -4  -5   3       58.90       53.57      1.89 o 
  -3  -5   3       44.86       52.11      1.41 o 
  -2  -5   3      696.15      685.99      6.49 o 
  -1  -5   3       27.06       19.66      0.53 o 
   0  -5   3        1.35        1.22      0.20 o 
   1  -5   3        1.90        4.54      0.32 o 
   2  -5   3       63.68       77.61      1.43 o 
   3  -5   3      305.62      343.00      3.71 o 
   4  -5   3       36.26       38.77      1.21 o 
   5  -5   3        2.98        2.08      0.55 o 
   6  -5   3        4.16        5.16      0.70 o 
   7  -5   3       41.33       35.99      1.72 o 
   8  -5   3        0.01       -0.13      0.47 o 
   9  -5   3        0.03       -0.39      0.48 o 
  10  -5   3        0.01        1.79      0.79 o 
  11  -5   3       98.90      104.34      3.82 o 
 -11  -4   3        6.19        6.80      1.86 o 
 -10  -4   3       43.10       50.59      5.29 o 
  -9  -4   3       72.74       70.26      2.89 o 
  -8  -4   3        0.25        1.45      0.75 o 
  -7  -4   3       76.34       62.16      1.88 o 
  -6  -4   3        0.14        0.96      0.43 o 
  -5  -4   3      185.62      182.23      3.29 o 
  -4  -4   3      184.49      188.33      2.94 o 
  -3  -4   3      163.90      147.94      2.02 o 
  -2  -4   3      271.25      277.79      3.20 o 
  -1  -4   3        0.29        2.23      0.22 o 
   0  -4   3      434.38      447.07      3.65 o 
   1  -4   3      469.38      552.35      4.65 o 
   2  -4   3      109.52      132.07      1.66 o 
   3  -4   3      158.34      181.65      2.44 o 
   4  -4   3        9.23        8.51      0.54 o 
   5  -4   3       14.57       13.43      1.76 o 
   6  -4   3       48.33       54.38      1.53 o 
   7  -4   3       22.10       20.89      1.34 o 
   8  -4   3       24.62       22.77      1.44 o 
   9  -4   3        0.78        0.55      0.58 o 
  10  -4   3      142.44      134.80      3.32 o 
  11  -4   3       40.87       42.01      2.89 o 
 -11  -3   3      211.41      208.52     12.09 o 
 -10  -3   3       55.97       63.37      2.94 o 
  -9  -3   3       68.89       72.75      2.81 o 
  -8  -3   3        3.97        2.97      0.57 o 
  -7  -3   3       52.85       47.55      1.77 o 
  -6  -3   3      157.94      159.77      3.10 o 
  -5  -3   3      372.89      417.91      5.37 o 
  -4  -3   3       52.29       60.78      1.98 o 
  -3  -3   3       14.77       10.30      0.47 o 
  -2  -3   3        6.30        6.54      0.38 o 
  -1  -3   3      950.37      977.88     11.24 o 
   0  -3   3     1911.58     2005.36     18.89 o 
   1  -3   3        3.98        7.51      0.43 o 
   2  -3   3      192.85      197.45      2.44 o 
   3  -3   3       24.11       25.56      0.73 o 
   4  -3   3      464.55      451.72      5.94 o 
   5  -3   3      210.27      202.93      3.23 o 
   6  -3   3       31.18       35.78      1.18 o 
   7  -3   3      130.11      117.18      2.29 o 
   8  -3   3        9.38        9.45      0.80 o 
   9  -3   3       69.77       61.23      1.84 o 
  10  -3   3        4.00        2.77      0.74 o 
  11  -3   3       18.12       20.25      1.93 o 
 -12  -2   3        2.12        3.04      2.10 o 
 -11  -2   3       57.23       57.20      3.24 o 
 -10  -2   3        0.38       -1.33      0.68 o 
  -9  -2   3       13.92       14.99      1.60 o 
  -8  -2   3      146.48      127.43      2.43 o 
  -7  -2   3      157.58      172.04      2.80 o 
  -6  -2   3      124.24      127.39      1.74 o 
  -5  -2   3       89.07       98.07      1.37 o 
  -4  -2   3       61.37       42.32      0.98 o 
  -3  -2   3     1282.39     1395.74     14.07 o 
  -2  -2   3        0.19       -0.10      0.12 o 
  -1  -2   3     1534.23     1584.69     12.98 o 
   0  -2   3       16.82       18.47      0.50 o 
   1  -2   3      190.13      194.45      2.26 o 
   2  -2   3      219.28      230.45      2.69 o 
   3  -2   3     1169.95     1237.59     11.93 o 
   4  -2   3       25.31       35.65      0.84 o 
   5  -2   3      155.59      153.01      2.11 o 
   6  -2   3      385.24      370.84      4.81 o 
   7  -2   3       81.57       69.45      1.57 o 
   8  -2   3        0.24       -0.10      0.34 o 
   9  -2   3       32.94       35.28      1.46 o 
  10  -2   3        7.87        8.84      1.06 o 
  11  -2   3       35.04       32.89      2.38 o 
 -12  -1   3       11.14       14.13      1.79 o 
 -11  -1   3        9.24       11.00      1.15 o 
 -10  -1   3      235.81      232.35      4.30 o 
  -9  -1   3       10.20        8.50      0.65 o 
  -8  -1   3      161.00      170.19      2.61 o 
  -7  -1   3       55.71       51.56      1.26 o 
  -6  -1   3      141.33      131.43      2.06 o 
  -5  -1   3      104.64      123.19      2.07 o 
  -4  -1   3      457.85      449.17      4.83 o 
  -3  -1   3      116.24      123.23      1.77 o 
  -2  -1   3      478.10      471.53      4.31 o 
  -1  -1   3      567.35      549.35      5.78 o 
   0  -1   3       16.26       20.30      0.47 o 
   1  -1   3        4.04        2.16      0.24 o 
   2  -1   3     1177.81     1265.79     11.16 o 
   3  -1   3       94.40      106.32      1.47 o 
   4  -1   3        7.30        8.48      0.48 o 
   5  -1   3     1199.71     1251.52     11.50 o 
   6  -1   3       80.09       62.07      1.39 o 
   7  -1   3        6.33        7.33      0.62 o 
   8  -1   3       39.92       37.94      1.34 o 
   9  -1   3       53.85       55.96      1.69 o 
  10  -1   3       26.16       27.12      1.52 o 
  11  -1   3       21.44       18.17      1.86 o 
 -12   0   3       66.40       72.31      2.54 o 
 -11   0   3        0.12        0.54      0.64 o 
 -10   0   3        3.73        2.83      0.68 o 
  -9   0   3       66.73       61.95      1.87 o 
  -8   0   3       30.09       32.49      1.11 o 
  -7   0   3       90.31       89.10      1.65 o 
  -6   0   3      317.61      326.18      4.45 o 
  -5   0   3      354.82      360.96      5.21 o 
  -4   0   3      215.62      212.92      2.77 o 
  -3   0   3      552.63      563.23      5.85 o 
  -2   0   3      178.23      201.37      2.04 o 
  -1   0   3       11.28       16.76      0.49 o 
   0   0   3      937.22      913.11      9.21 o 
   1   0   3        4.84        4.11      0.45 o 
   2   0   3      467.93      505.00      4.52 o 
   3   0   3      525.75      618.28      5.55 o 
   4   0   3     1135.28     1207.10     10.36 o 
   5   0   3      358.09      390.11      4.21 o 
   6   0   3      642.58      712.69      7.55 o 
   7   0   3      493.96      452.24      5.39 o 
   8   0   3       27.34       26.26      1.19 o 
   9   0   3        0.34        0.35      0.44 o 
  10   0   3      149.86      140.13      3.39 o 
  11   0   3        5.03        7.76      1.72 o 
 -12   1   3        1.92        2.37      0.83 o 
 -11   1   3       81.92       88.92      3.00 o 
 -10   1   3       90.35       87.77      2.39 o 
  -9   1   3        0.04        0.07      0.43 o 
  -8   1   3       73.28       66.87      1.82 o 
  -7   1   3      565.49      550.54      7.93 o 
  -6   1   3        6.08        6.44      0.73 o 
  -5   1   3     1109.27     1168.76     16.85 o 
  -4   1   3      239.67      211.87      2.50 o 
  -3   1   3       90.23      116.13      1.82 o 
  -2   1   3        0.11        0.76      0.14 o 
  -1   1   3      499.75      573.75      6.07 o 
   0   1   3     1390.18     1427.37     13.31 o 
   1   1   3       72.22       83.70      1.14 o 
   2   1   3     1241.42     1337.37     12.77 o 
   3   1   3       70.20       73.45      1.55 o 
   4   1   3       67.19       72.32      1.40 o 
   5   1   3       78.88       87.16      1.80 o 
   6   1   3      283.92      246.77      4.06 o 
   7   1   3        4.63        3.98      0.57 o 
   8   1   3        2.71        2.83      0.57 o 
   9   1   3        0.05        0.58      0.48 o 
  10   1   3       22.89       23.78      1.69 o 
  11   1   3        4.50        3.82      1.20 o 
 -12   2   3        0.00       -0.18      0.48 o 
 -11   2   3        8.75       10.43      0.88 o 
 -10   2   3        3.79        3.87      0.52 o 
  -9   2   3        1.75        2.24      0.62 o 
  -8   2   3       24.73       28.04      1.15 o 
  -7   2   3      140.75      158.10      2.43 o 
  -6   2   3      126.01      130.85      1.80 o 
  -5   2   3     2154.07     2248.76     20.63 o 
  -4   2   3      369.11      393.88      6.16 o 
  -3   2   3      571.73      600.22      5.46 o 
  -2   2   3     1101.56     1195.62     11.27 o 
  -1   2   3       80.41       88.66      1.26 o 
   0   2   3       11.95       14.12      0.66 o 
   1   2   3      556.36      583.64      5.92 o 
   2   2   3      970.94     1023.58     10.89 o 
   3   2   3      443.83      453.75      5.44 o 
   4   2   3       22.61       30.11      0.94 o 
   5   2   3       30.48       38.17      1.51 o 
   6   2   3      177.60      159.18      3.11 o 
   7   2   3       47.33       49.54      1.76 o 
   8   2   3       16.57       17.14      1.21 o 
   9   2   3       35.42       35.49      2.52 o 
  10   2   3      116.47      119.79      4.49 o 
 -12   3   3        5.33        6.03      0.83 o 
 -11   3   3       17.40       18.80      1.11 o 
 -10   3   3      102.22      102.19      4.80 o 
  -9   3   3       33.63       31.71      0.83 o 
  -8   3   3        8.24        8.07      0.66 o 
  -7   3   3        1.04        1.28      0.24 o 
  -6   3   3       46.65       53.82      0.95 o 
  -5   3   3      437.04      423.70      4.37 o 
  -4   3   3      134.03      168.36      2.26 o 
  -3   3   3       89.04       96.20      1.51 o 
  -2   3   3       14.57       25.77      0.72 o 
  -1   3   3     2465.18     2511.89     35.37 o 
   0   3   3      157.19      192.86      2.32 o 
   1   3   3      893.74      964.46      8.16 o 
   2   3   3      301.53      301.32      3.17 o 
   3   3   3      680.49      689.91      7.15 o 
   4   3   3     1048.19     1059.25     13.50 o 
   5   3   3       18.60       10.79      1.01 o 
   6   3   3       81.77       80.37      2.42 o 
   7   3   3        7.66        9.02      1.06 o 
   8   3   3       64.54       61.95      2.37 o 
   9   3   3        1.03        1.38      0.79 o 
  10   3   3       13.90       13.65      1.75 o 
 -12   4   3       23.53       23.50      1.44 o 
 -11   4   3       17.41       15.28      3.25 o 
 -10   4   3        3.04        3.24      0.66 o 
  -9   4   3      163.47      169.03      4.45 o 
  -8   4   3       45.65       45.06      1.35 o 
  -7   4   3       54.42       53.39      1.49 o 
  -6   4   3       15.23       20.21      0.78 o 
  -5   4   3       59.36       62.44      1.13 o 
  -4   4   3       66.05       74.07      1.27 o 
  -3   4   3       11.42       10.19      0.55 o 
  -2   4   3     1100.71     1150.27     12.17 o 
  -1   4   3        7.99        5.01      0.32 o 
   0   4   3       34.25       46.25      0.96 o 
   1   4   3       64.79       78.86      1.32 o 
   2   4   3       17.67       16.60      0.62 o 
   3   4   3      666.13      662.39      8.10 o 
   4   4   3      192.32      197.45      3.28 o 
   5   4   3       83.17       85.66      2.45 o 
   6   4   3       49.29       54.80      2.12 o 
   7   4   3       23.54       26.64      1.77 o 
   8   4   3       37.22       39.62      3.09 o 
   9   4   3        0.37       -1.10      0.90 o 
 -12   5   3        3.54        4.97      1.08 o 
 -11   5   3        0.01        0.04      0.41 o 
 -10   5   3        1.77        1.88      0.51 o 
  -9   5   3        0.00        0.47      0.40 o 
  -8   5   3       47.49       45.22      1.54 o 
  -7   5   3        4.39        2.45      0.47 o 
  -6   5   3       88.81       82.97      2.01 o 
  -5   5   3      109.21      104.26      2.84 o 
  -4   5   3      971.47      971.96     13.39 o 
  -3   5   3        1.20        0.25      0.22 o 
  -2   5   3       23.96       28.40      0.73 o 
  -1   5   3      517.68      516.90      5.04 o 
   0   5   3       63.17       68.91      1.21 o 
   1   5   3      100.58      111.59      1.57 o 
   2   5   3        6.62        5.00      0.59 o 
   3   5   3       94.85       99.97      3.03 o 
   4   5   3       71.78       61.44      1.74 o 
   5   5   3      232.36      235.25      4.00 o 
   6   5   3       25.72       24.10      1.67 o 
   7   5   3       12.19       12.05      1.30 o 
   8   5   3        1.74        1.88      1.41 o 
   9   5   3       90.16       95.22      4.89 o 
 -12   6   3       19.18       20.95      4.69 o 
 -11   6   3        3.63        5.35      1.04 o 
 -10   6   3       11.81       12.50      1.18 o 
  -9   6   3       66.90       66.98      2.06 o 
  -8   6   3      121.74      122.03      2.86 o 
  -7   6   3      405.55      374.45      6.06 o 
  -6   6   3     1336.99     1255.98     19.83 o 
  -5   6   3      607.60      575.42      8.32 o 
  -4   6   3     1096.23     1047.36     12.05 o 
  -3   6   3      856.13      839.36      9.22 o 
  -2   6   3      434.69      459.79      4.97 o 
  -1   6   3       70.46       71.59      1.22 o 
   0   6   3        8.72        5.45      0.46 o 
   1   6   3      196.85      204.21      2.94 o 
   2   6   3       10.59        9.94      0.65 o 
   3   6   3        0.02        0.01      0.42 o 
   4   6   3      356.29      350.11      5.31 o 
   5   6   3       19.95       18.04      1.31 o 
   6   6   3      135.94      131.66      3.60 o 
   7   6   3      138.84      145.21      4.64 o 
   8   6   3        0.41       -0.53      0.94 o 
 -12   7   3        0.28        1.14      1.07 o 
 -11   7   3        0.23        0.39      0.72 o 
 -10   7   3       51.91       62.90      2.78 o 
  -9   7   3       20.58       22.26      1.77 o 
  -8   7   3       25.70       26.32      1.54 o 
  -7   7   3       46.90       43.32      1.77 o 
  -6   7   3      112.02       98.65      2.59 o 
  -5   7   3      108.66      101.44      2.59 o 
  -4   7   3      783.69      729.85      9.01 o 
  -3   7   3      117.68      106.17      2.86 o 
  -2   7   3       22.59       20.65      0.85 o 
  -1   7   3       98.78      104.77      2.49 o 
   0   7   3      122.92      122.04      2.74 o 
   1   7   3      369.41      326.45      5.01 o 
   2   7   3      106.90      105.34      2.09 o 
   3   7   3       21.84       18.50      1.32 o 
   4   7   3       15.59       13.43      1.43 o 
   5   7   3       32.32       33.43      1.89 o 
   6   7   3        9.96        8.59      1.19 o 
   7   7   3       22.18       25.43      2.34 o 
   8   7   3        5.66        8.83      2.04 o 
 -11   8   3       43.32       42.54      3.80 o 
 -10   8   3       14.81       14.55      1.62 o 
  -9   8   3      160.11      150.22      6.69 o 
  -8   8   3        2.61        2.98      0.71 o 
  -7   8   3        9.24        8.50      1.01 o 
  -6   8   3       22.42       18.93      1.36 o 
  -5   8   3      150.50      150.89      3.97 o 
  -4   8   3       12.34       14.27      1.56 o 
  -3   8   3      124.73      123.37      2.61 o 
  -2   8   3        0.21        0.15      0.35 o 
  -1   8   3       75.04       69.41      1.77 o 
   0   8   3       42.52       36.94      1.49 o 
   1   8   3      213.86      190.12      3.60 o 
   2   8   3       26.98       21.08      1.42 o 
   3   8   3       11.71       10.80      1.38 o 
   4   8   3       34.29       37.91      2.04 o 
   5   8   3       11.27       10.79      1.29 o 
   6   8   3        0.06        0.55      0.83 o 
   7   8   3       15.17       14.53      1.79 o 
 -10   9   3        3.51        3.31      1.03 o 
  -9   9   3       39.19       34.62      2.49 o 
  -8   9   3       66.45       64.42      2.42 o 
  -7   9   3      103.08       99.48      4.32 o 
  -6   9   3        8.52        9.19      1.05 o 
  -5   9   3       31.44       33.58      2.30 o 
  -4   9   3       10.59       11.68      1.01 o 
  -3   9   3        4.45        4.94      0.73 o 
  -2   9   3        0.60        0.70      0.51 o 
  -1   9   3       17.22       17.29      1.17 o 
   0   9   3       63.50       58.04      1.85 o 
   1   9   3        9.77        9.84      1.23 o 
   2   9   3       14.41       14.69      1.29 o 
   3   9   3      127.13      120.93      3.26 o 
   4   9   3        1.60        2.17      0.89 o 
   5   9   3      195.22      190.49      6.60 o 
   6   9   3        1.46        1.50      1.06 o 
 -10  10   3       68.50       68.14      4.06 o 
  -9  10   3       15.35       13.51      1.71 o 
  -8  10   3       28.23       32.66      2.47 o 
  -7  10   3      106.48      107.73      3.29 o 
  -6  10   3       28.04       30.65      1.69 o 
  -5  10   3      183.52      194.24      4.33 o 
  -4  10   3       58.89       59.82      2.04 o 
  -3  10   3        4.12        5.01      1.17 o 
  -2  10   3       20.20       22.30      1.75 o 
  -1  10   3      119.47      115.22      2.77 o 
   0  10   3        2.68        3.76      0.80 o 
   1  10   3       14.28       13.72      1.12 o 
   2  10   3       46.57       39.38      2.46 o 
   3  10   3        3.44        4.34      1.17 o 
   4  10   3       28.23       28.52      1.99 o 
   5  10   3        3.14        7.08      1.43 o 
  -9  11   3       19.11       20.28      2.56 o 
  -8  11   3       39.33       44.20      4.12 o 
  -7  11   3        5.42        7.04      1.40 o 
  -6  11   3        6.26        4.47      1.28 o 
  -5  11   3       97.29      105.01      3.31 o 
  -4  11   3       32.48       32.96      2.60 o 
  -3  11   3       11.59       11.41      1.48 o 
  -2  11   3       22.55       18.25      1.71 o 
  -1  11   3        0.34       -0.24      0.60 o 
   0  11   3       96.16       94.03      2.60 o 
   1  11   3       73.01       74.60      3.14 o 
   2  11   3       25.58       27.24      2.64 o 
   3  11   3       44.57       47.50      3.31 o 
   4  11   3        2.29        2.35      1.42 o 
  -7  12   3        2.82        4.52      1.28 o 
  -6  12   3       27.67       30.57      2.10 o 
  -5  12   3        6.81        7.80      1.81 o 
  -4  12   3        0.79        1.04      1.08 o 
  -3  12   3        3.28        6.22      1.81 o 
  -2  12   3        5.77        5.25      1.18 o 
  -1  12   3       11.67        9.56      1.37 o 
   0  12   3        0.00        0.27      0.69 o 
   1  12   3       75.59       74.19      3.65 o 
   2  12   3       30.94       32.31      4.66 o 
  -4  13   3       15.94       13.31      4.04 o 
  -3  13   3        0.82        1.13      1.21 o 
  -2  13   3        0.14        0.95      2.13 o 
  -1  13   3        1.95        2.12      1.18 o 
  -1 -13   4       17.15       20.97      2.97 o 
   0 -13   4        7.11        8.21      2.12 o 
   1 -13   4       20.65       12.39      1.97 o 
   2 -13   4        6.89        3.42      1.71 o 
   3 -13   4        3.76        2.85      1.72 o 
  -4 -12   4        4.96        5.72      2.21 o 
  -3 -12   4        2.98        3.41      2.91 o 
  -2 -12   4        1.49        3.01      2.10 o 
  -1 -12   4       43.88       42.95      3.07 o 
   0 -12   4        2.87        3.08      1.27 o 
   1 -12   4        6.05       10.25      1.62 o 
   2 -12   4      101.42       95.76      4.52 o 
   3 -12   4        8.77        9.71      1.70 o 
   4 -12   4       55.19       66.44      4.08 o 
   5 -12   4        0.09       -1.73      1.08 o 
   6 -12   4       40.46       42.02      3.68 o 
  -5 -11   4       83.36       86.63      3.00 o 
  -4 -11   4        1.24       -0.38      1.10 o 
  -3 -11   4       30.18       28.49      2.56 o 
  -2 -11   4       21.79       20.23      2.70 o 
  -1 -11   4      192.79      214.50     12.63 o 
   0 -11   4        3.45        1.75      0.98 o 
   1 -11   4       11.37       16.58      2.02 o 
   2 -11   4        0.03        0.05      0.91 o 
   3 -11   4       17.91       19.91      1.79 o 
   4 -11   4       29.13       33.29      2.29 o 
   5 -11   4       86.68       82.61      3.26 o 
   6 -11   4      116.38      118.17      4.02 o 
   7 -11   4       33.19       35.15      2.55 o 
  -7 -10   4        0.01        0.00      1.17 o 
  -6 -10   4       65.14       68.00      2.79 o 
  -5 -10   4        6.84        6.55      1.10 o 
  -4 -10   4       26.68       27.31      1.79 o 
  -3 -10   4      249.08      257.64      5.23 o 
  -2 -10   4       31.10       30.17      2.88 o 
  -1 -10   4      187.69      204.53      4.21 o 
   0 -10   4        0.82        1.38      0.71 o 
   1 -10   4        0.06       -0.55      0.74 o 
   2 -10   4       45.44       45.03      1.86 o 
   3 -10   4        6.34        8.97      1.25 o 
   4 -10   4        4.37        4.35      0.90 o 
   5 -10   4       29.08       28.34      1.67 o 
   6 -10   4       41.21       44.90      2.15 o 
   7 -10   4       43.30       40.93      2.34 o 
   8 -10   4       56.14       53.91      4.00 o 
  -8  -9   4       20.19       17.84      3.68 o 
  -7  -9   4       12.59        9.08      1.98 o 
  -6  -9   4        0.01       -0.81      0.96 o 
  -5  -9   4        5.36        5.43      0.97 o 
  -4  -9   4       34.88       34.32      1.65 o 
  -3  -9   4       81.74       76.60      1.93 o 
  -2  -9   4        9.49        9.36      0.79 o 
  -1  -9   4        3.33        3.63      0.82 o 
   0  -9   4       24.00       19.45      1.18 o 
   1  -9   4      141.42      135.14      3.36 o 
   2  -9   4        3.57        2.42      0.81 o 
   3  -9   4       23.31       24.40      1.38 o 
   4  -9   4       28.74       28.71      1.54 o 
   5  -9   4        3.93        2.75      0.69 o 
   6  -9   4       23.44       23.95      1.51 o 
   7  -9   4      130.47      128.46      4.30 o 
   8  -9   4      114.63      122.91      4.33 o 
   9  -9   4        1.88        2.11      1.30 o 
  -9  -8   4       11.14        9.07      2.96 o 
  -8  -8   4        2.36        1.70      1.37 o 
  -7  -8   4        1.77        1.98      1.22 o 
  -6  -8   4       27.36       31.30      2.20 o 
  -5  -8   4        1.87        1.39      0.73 o 
  -4  -8   4       27.28       29.36      1.46 o 
  -3  -8   4       55.29       54.77      1.80 o 
  -2  -8   4      154.08      150.09      3.70 o 
  -1  -8   4      120.76      119.99      2.06 o 
   0  -8   4      459.11      452.31      6.50 o 
   1  -8   4       55.72       60.17      1.60 o 
   2  -8   4        1.02        1.73      0.44 o 
   3  -8   4        9.82        5.69      0.71 o 
   4  -8   4        6.99        4.99      0.69 o 
   5  -8   4       87.29       76.19      2.41 o 
   6  -8   4      109.19      109.15      2.86 o 
   7  -8   4       10.36        9.06      1.14 o 
   8  -8   4       18.76       20.74      2.00 o 
   9  -8   4       18.30       22.70      2.17 o 
  -9  -7   4       10.49        9.08      2.01 o 
  -8  -7   4        3.42        2.16      1.56 o 
  -7  -7   4        6.38        6.40      1.13 o 
  -6  -7   4      133.06      130.57      3.83 o 
  -5  -7   4      142.12      134.31      3.75 o 
  -4  -7   4      525.28      504.63      8.63 o 
  -3  -7   4       95.47       91.00      1.92 o 
  -2  -7   4     2294.49     2223.91     19.45 o 
  -1  -7   4       31.14       31.04      0.91 o 
   0  -7   4       52.25       54.72      1.09 o 
   1  -7   4      405.37      392.74      4.41 o 
   2  -7   4      126.26      119.29      2.07 o 
   3  -7   4        2.06        4.65      0.63 o 
   4  -7   4        2.41        5.78      0.68 o 
   5  -7   4       60.88       53.30      1.70 o 
   6  -7   4       82.87       75.50      2.48 o 
   7  -7   4       69.48       67.67      2.44 o 
   8  -7   4        0.42       -0.02      0.96 o 
   9  -7   4        0.22        0.77      0.71 o 
  10  -7   4       19.01       20.57      2.03 o 
 -10  -6   4       11.15        8.57      2.16 o 
  -9  -6   4       16.14       19.33      2.55 o 
  -8  -6   4       18.86       17.21      1.62 o 
  -7  -6   4       16.82       13.24      1.92 o 
  -6  -6   4        1.91        2.31      0.87 o 
  -5  -6   4      105.87       95.26      2.97 o 
  -4  -6   4      225.94      219.29      3.62 o 
  -3  -6   4       40.26       35.26      1.00 o 
  -2  -6   4      234.59      226.48      2.72 o 
  -1  -6   4      298.34      278.59      2.76 o 
   0  -6   4      292.92      301.12      2.94 o 
   1  -6   4      775.83      813.31      6.87 o 
   2  -6   4      115.99      130.11      2.00 o 
   3  -6   4       29.36       29.54      1.22 o 
   4  -6   4        1.62        3.11      0.58 o 
   5  -6   4       38.63       35.83      1.27 o 
   6  -6   4      449.51      414.02      6.95 o 
   7  -6   4        0.16        0.61      0.52 o 
   8  -6   4        3.02        4.47      0.86 o 
   9  -6   4        5.02        5.43      1.02 o 
  10  -6   4       36.26       40.30      3.77 o 
 -11  -5   4       14.46       11.76      3.22 o 
 -10  -5   4       26.07       22.62      2.78 o 
  -9  -5   4       20.66       23.12      2.59 o 
  -8  -5   4        1.38        1.25      0.67 o 
  -7  -5   4       63.38       64.37      3.01 o 
  -6  -5   4       23.57       24.62      1.60 o 
  -5  -5   4      168.90      157.49      2.98 o 
  -4  -5   4       99.43       88.18      2.23 o 
  -3  -5   4      120.56      110.92      1.93 o 
  -2  -5   4        9.00       10.73      0.47 o 
  -1  -5   4       15.06       19.58      0.54 o 
   0  -5   4      103.85      119.53      1.40 o 
   1  -5   4      449.70      444.57      4.00 o 
   2  -5   4      186.34      188.79      2.86 o 
   3  -5   4       37.03       37.41      1.00 o 
   4  -5   4       17.44       18.99      0.87 o 
   5  -5   4      148.78      155.88      3.34 o 
   6  -5   4        1.18        2.17      0.59 o 
   7  -5   4       25.59       23.81      1.88 o 
   8  -5   4       14.16       11.50      1.04 o 
   9  -5   4       10.30       10.45      1.23 o 
  10  -5   4        6.18        4.67      1.53 o 
 -11  -4   4       73.74       60.62      4.44 o 
 -10  -4   4       94.83      103.29      4.80 o 
  -9  -4   4       11.49       11.74      1.56 o 
  -8  -4   4       24.04       23.99      1.51 o 
  -7  -4   4       41.92       40.03      1.53 o 
  -6  -4   4       14.82       13.41      0.94 o 
  -5  -4   4        0.03       -0.31      0.27 o 
  -4  -4   4      302.98      318.31      4.29 o 
  -3  -4   4      298.03      308.73      3.31 o 
  -2  -4   4       11.18       13.90      0.51 o 
  -1  -4   4       55.72       50.78      0.76 o 
   0  -4   4        1.38        0.54      0.16 o 
   1  -4   4        8.01        8.52      0.39 o 
   2  -4   4      706.67      688.66      5.79 o 
   3  -4   4       84.24       96.18      1.50 o 
   4  -4   4        1.71        1.67      0.35 o 
   5  -4   4       35.40       37.17      1.23 o 
   6  -4   4        4.56        4.11      0.53 o 
   7  -4   4        6.96        7.21      0.78 o 
   8  -4   4        0.92        1.35      0.53 o 
   9  -4   4       93.32       90.88      3.76 o 
  10  -4   4        2.46        2.74      0.92 o 
 -12  -3   4        0.64        1.02      1.85 o 
 -11  -3   4       82.38       88.56      4.52 o 
 -10  -3   4        2.73        3.47      1.30 o 
  -9  -3   4      103.10      107.33      2.66 o 
  -8  -3   4      144.47      134.74      2.88 o 
  -7  -3   4        0.03       -0.11      0.34 o 
  -6  -3   4      658.68      662.82      8.11 o 
  -5  -3   4       11.76       19.67      0.71 o 
  -4  -3   4       53.50       64.07      1.21 o 
  -3  -3   4      254.85      302.90      3.66 o 
  -2  -3   4      129.93      130.93      1.58 o 
  -1  -3   4     1488.24     1543.15     14.66 o 
   0  -3   4      143.83      175.24      1.87 o 
   1  -3   4      312.37      343.64      3.06 o 
   2  -3   4     1213.63     1228.29     11.74 o 
   3  -3   4       31.56       38.26      0.94 o 
   4  -3   4       12.38       10.33      0.61 o 
   5  -3   4       43.79       47.55      1.46 o 
   6  -3   4      228.28      214.20      3.31 o 
   7  -3   4       38.07       34.28      1.38 o 
   8  -3   4       11.61       10.31      0.82 o 
   9  -3   4       12.31       15.00      1.11 o 
  10  -3   4        7.27        6.24      0.97 o 
  11  -3   4       60.97       63.16      3.24 o 
 -12  -2   4       44.34       45.84      3.84 o 
 -11  -2   4        0.09       -0.11      0.97 o 
 -10  -2   4      204.74      212.49      5.33 o 
  -9  -2   4       12.39       12.52      0.94 o 
  -8  -2   4        0.66        1.10      0.36 o 
  -7  -2   4       75.16       66.31      1.46 o 
  -6  -2   4        0.06        0.29      0.18 o 
  -5  -2   4     1063.43     1110.65      9.77 o 
  -4  -2   4       52.23       58.40      0.93 o 
  -3  -2   4     1822.52     1896.82     17.53 o 
  -2  -2   4      106.71      101.46      1.23 o 
  -1  -2   4      181.89      198.67      2.17 o 
   0  -2   4       22.76       23.18      0.60 o 
   1  -2   4       25.24       25.39      0.60 o 
   2  -2   4       66.32       85.43      1.37 o 
   3  -2   4      262.60      255.46      3.08 o 
   4  -2   4      165.90      169.76      2.25 o 
   5  -2   4       74.03       84.17      3.31 o 
   6  -2   4      325.79      321.47      4.42 o 
   7  -2   4      138.57      131.13      2.36 o 
   8  -2   4      356.05      340.50      4.61 o 
   9  -2   4       61.62       59.31      1.77 o 
  10  -2   4       23.61       20.53      1.53 o 
  11  -2   4       36.71       40.71      2.87 o 
 -12  -1   4        5.29        3.56      1.46 o 
 -11  -1   4      133.59      142.78      3.69 o 
 -10  -1   4        2.62        3.22      0.52 o 
  -9  -1   4       12.73       14.09      1.35 o 
  -8  -1   4        8.76        6.79      0.71 o 
  -7  -1   4      481.03      459.51      5.47 o 
  -6  -1   4      343.86      352.35      4.24 o 
  -5  -1   4      210.93      227.89      2.60 o 
  -4  -1   4        1.89        0.64      0.37 o 
  -3  -1   4      914.69     1003.54      8.79 o 
  -2  -1   4      277.48      271.83      2.70 o 
  -1  -1   4      273.15      266.00      3.12 o 
   0  -1   4      111.26      104.93      1.40 o 
   1  -1   4      624.33      601.46      5.25 o 
   2  -1   4      236.84      274.78      2.95 o 
   3  -1   4      143.01      152.47      1.98 o 
   4  -1   4      288.26      306.18      3.45 o 
   5  -1   4      106.46      107.72      1.87 o 
   6  -1   4       85.17       73.39      1.60 o 
   7  -1   4      130.32      139.17      2.66 o 
   8  -1   4        2.92        2.09      0.50 o 
   9  -1   4       22.59       19.47      1.28 o 
  10  -1   4        1.72        1.17      0.63 o 
 -12   0   4        7.25        6.21      1.02 o 
 -11   0   4      142.65      150.66      5.51 o 
 -10   0   4      130.38      132.34      3.98 o 
  -9   0   4        8.93        8.64      0.82 o 
  -8   0   4       99.94       92.70      2.12 o 
  -7   0   4       64.84       53.08      1.46 o 
  -6   0   4      276.65      307.02      4.74 o 
  -5   0   4       22.33       22.27      0.62 o 
  -4   0   4      265.19      281.79      3.01 o 
  -3   0   4       54.29       55.66      0.65 o 
  -2   0   4     1279.34     1343.14     11.71 o 
  -1   0   4       34.82       40.63      0.67 o 
   0   0   4      210.65      247.08      2.24 o 
   1   0   4       20.97       26.67      0.56 o 
   2   0   4       64.48       61.72      0.98 o 
   3   0   4       16.92       13.83      0.56 o 
   4   0   4      446.38      459.56      4.52 o 
   5   0   4        8.97       18.47      0.86 o 
   6   0   4      396.89      363.86      4.50 o 
   7   0   4       90.93       89.55      1.92 o 
   8   0   4       68.39       65.67      1.76 o 
   9   0   4      111.98      107.14      2.84 o 
  10   0   4        2.73        2.68      0.82 o 
 -12   1   4      144.75      149.54      3.08 o 
 -11   1   4       33.39       31.93      1.95 o 
 -10   1   4       16.28       14.99      1.16 o 
  -9   1   4        0.57       -0.06      0.42 o 
  -8   1   4      177.62      162.64      3.36 o 
  -7   1   4        0.00        0.96      0.41 o 
  -6   1   4       17.23       17.30      0.98 o 
  -5   1   4      722.56      767.60      8.03 o 
  -4   1   4       39.07       40.27      0.74 o 
  -3   1   4      244.38      299.13      2.69 o 
  -2   1   4      133.97      111.81      1.30 o 
  -1   1   4      859.72      904.29      8.08 o 
   0   1   4        0.16        1.21      0.19 o 
   1   1   4      654.40      703.41      6.14 o 
   2   1   4      652.20      657.28      6.74 o 
   3   1   4      107.43      118.97      1.73 o 
   4   1   4      466.05      488.13      5.12 o 
   5   1   4      130.85      111.35      2.12 o 
   6   1   4       91.80       78.56      1.99 o 
   7   1   4      238.77      230.62      3.73 o 
   8   1   4        9.47        8.87      0.86 o 
   9   1   4      168.33      160.61      3.63 o 
  10   1   4      136.23      134.50      4.34 o 
 -13   2   4      109.27      113.08      3.29 o 
 -12   2   4        5.41        6.87      0.78 o 
 -11   2   4       15.24       16.30      1.80 o 
 -10   2   4        4.67        6.18      1.33 o 
  -9   2   4      237.20      229.87      3.92 o 
  -8   2   4       22.12       23.20      1.30 o 
  -7   2   4        1.54        1.84      0.46 o 
  -6   2   4      111.59      126.16      1.64 o 
  -5   2   4      977.70      996.92      9.50 o 
  -4   2   4      845.75      892.16      7.09 o 
  -3   2   4     2634.95     2812.98     26.16 o 
  -2   2   4     3070.74     3290.27     30.61 o 
  -1   2   4      558.52      624.92      6.26 o 
   0   2   4       11.40       11.73      0.48 o 
   1   2   4      472.75      525.71      4.46 o 
   2   2   4       13.32       14.71      0.54 o 
   3   2   4       62.47       71.81      1.38 o 
   4   2   4       11.36        6.22      0.84 o 
   5   2   4        0.11        0.93      0.44 o 
   6   2   4        2.67        3.19      0.53 o 
   7   2   4       72.62       65.70      1.98 o 
   8   2   4       12.72       12.75      1.12 o 
   9   2   4        0.17       -0.03      0.69 o 
  10   2   4       16.47       14.45      1.83 o 
 -12   3   4       27.48       28.11      1.37 o 
 -11   3   4        4.06        4.51      0.74 o 
 -10   3   4       75.97       78.06      2.00 o 
  -9   3   4        0.49        0.54      0.71 o 
  -8   3   4       63.96       59.26      1.35 o 
  -7   3   4        0.88        1.69      0.26 o 
  -6   3   4        0.17        1.43      0.20 o 
  -5   3   4       26.85       26.17      0.60 o 
  -4   3   4      114.41      125.01      1.68 o 
  -3   3   4      437.59      506.23      5.68 o 
  -2   3   4      252.01      267.00      2.86 o 
  -1   3   4      120.35      139.10      1.54 o 
   0   3   4        0.12        1.66      0.35 o 
   1   3   4      148.77      136.05      1.67 o 
   2   3   4       82.95       78.78      1.79 o 
   3   3   4      186.56      203.77      2.80 o 
   4   3   4       35.02       33.88      1.39 o 
   5   3   4       23.86       24.46      1.49 o 
   6   3   4      212.30      206.67      4.33 o 
   7   3   4       45.99       46.49      1.92 o 
   8   3   4       98.25       96.72      2.68 o 
   9   3   4       11.50       11.56      1.40 o 
 -12   4   4        5.24        4.40      0.77 o 
 -11   4   4        0.02       -0.09      0.50 o 
 -10   4   4       12.50       12.24      1.21 o 
  -9   4   4       61.88       55.06      1.50 o 
  -8   4   4        0.50        0.19      0.28 o 
  -7   4   4      124.24      115.30      2.04 o 
  -6   4   4       23.27       23.05      1.01 o 
  -5   4   4       10.70        8.15      0.48 o 
  -4   4   4        5.66        4.05      0.48 o 
  -3   4   4      886.09      896.15      9.71 o 
  -2   4   4     1391.29     1494.33     13.40 o 
  -1   4   4      159.85      184.31      2.05 o 
   0   4   4      426.45      419.11      4.02 o 
   1   4   4      315.83      309.14      3.19 o 
   2   4   4      211.48      221.95      2.67 o 
   3   4   4      615.54      617.63      7.76 o 
   4   4   4      312.83      295.53      4.77 o 
   5   4   4      441.07      449.62      6.32 o 
   6   4   4       72.66       75.02      2.50 o 
   7   4   4        7.21        7.22      1.08 o 
   8   4   4       98.09       98.22      3.48 o 
   9   4   4       33.50       33.52      2.56 o 
 -12   5   4        0.32        0.18      0.62 o 
 -11   5   4        1.33        1.44      0.68 o 
 -10   5   4      137.11      137.91      2.94 o 
  -9   5   4       11.59       13.77      0.96 o 
  -8   5   4       46.86       40.93      1.44 o 
  -7   5   4      170.54      146.07      2.94 o 
  -6   5   4      457.15      413.92      6.55 o 
  -5   5   4       37.55       36.22      1.36 o 
  -4   5   4        8.32        5.36      0.50 o 
  -3   5   4      276.91      279.04      4.11 o 
  -2   5   4        4.10        3.05      0.31 o 
  -1   5   4       11.42       11.25      0.56 o 
   0   5   4       22.53       24.55      0.76 o 
   1   5   4       56.61       52.83      1.53 o 
   2   5   4        5.92        7.62      0.58 o 
   3   5   4       83.05       84.90      2.37 o 
   4   5   4       26.51       28.23      1.57 o 
   5   5   4      252.08      256.33      6.45 o 
   6   5   4      188.05      187.71      5.17 o 
   7   5   4       72.63       68.77      2.67 o 
   8   5   4       35.34       35.63      2.75 o 
   9   5   4       31.81       35.54      2.73 o 
 -12   6   4       36.36       35.57      2.19 o 
 -11   6   4        0.32       -0.20      0.64 o 
 -10   6   4       11.31       13.69      1.07 o 
  -9   6   4       71.79       70.98      2.11 o 
  -8   6   4       87.39       83.84      3.43 o 
  -7   6   4       51.05       46.29      1.66 o 
  -6   6   4      650.25      597.82      8.66 o 
  -5   6   4      121.66      114.20      2.38 o 
  -4   6   4      361.86      339.32      4.39 o 
  -3   6   4     2189.89     2137.13     23.82 o 
  -2   6   4      231.64      211.66      2.92 o 
  -1   6   4       17.59       15.69      0.73 o 
   0   6   4       13.75        9.89      0.56 o 
   1   6   4      147.23      130.90      2.22 o 
   2   6   4      114.86      108.18      2.01 o 
   3   6   4        7.69        7.60      1.10 o 
   4   6   4        0.00        0.40      0.53 o 
   5   6   4        0.37        0.22      0.56 o 
   6   6   4       45.99       48.65      2.08 o 
   7   6   4        0.46       -0.48      0.91 o 
   8   6   4        0.04        0.96      1.39 o 
 -12   7   4       16.48       16.50      4.11 o 
 -11   7   4        4.23        4.17      1.06 o 
 -10   7   4       10.29       10.23      1.30 o 
  -9   7   4      143.19      139.12      5.00 o 
  -8   7   4       16.82       12.33      1.08 o 
  -7   7   4       10.49       10.81      1.10 o 
  -6   7   4      285.88      262.37      4.83 o 
  -5   7   4      151.13      141.42      3.19 o 
  -4   7   4     1057.80     1049.69     11.50 o 
  -3   7   4        0.09        1.12      0.55 o 
  -2   7   4      620.93      601.30      6.46 o 
  -1   7   4        1.43        0.91      0.38 o 
   0   7   4        0.10        0.02      0.35 o 
   1   7   4        1.57        2.25      0.51 o 
   2   7   4       44.89       44.75      1.64 o 
   3   7   4      308.85      286.64      5.21 o 
   4   7   4       15.38       16.31      1.42 o 
   5   7   4      160.31      156.92      5.50 o 
   6   7   4       10.97       12.07      1.36 o 
   7   7   4       55.43       53.36      3.42 o 
 -11   8   4       21.50       22.67      3.30 o 
 -10   8   4        4.73        5.28      1.10 o 
  -9   8   4        0.32        0.98      0.75 o 
  -8   8   4      104.83       96.00      2.81 o 
  -7   8   4       75.14       69.55      4.42 o 
  -6   8   4       67.18       59.71      2.17 o 
  -5   8   4        5.74        6.33      0.85 o 
  -4   8   4        7.68        7.46      0.79 o 
  -3   8   4      233.82      232.54      3.67 o 
  -2   8   4       94.77       96.76      1.82 o 
  -1   8   4      125.23      121.48      2.45 o 
   0   8   4      273.08      259.31      4.44 o 
   1   8   4        2.17        2.67      0.58 o 
   2   8   4       27.50       22.80      1.76 o 
   3   8   4       76.22       65.11      2.29 o 
   4   8   4       10.75       11.83      1.30 o 
   5   8   4      128.23      128.94      4.67 o 
   6   8   4        9.84        7.82      1.45 o 
 -10   9   4       56.17       60.31      3.15 o 
  -9   9   4       87.74       93.61      3.57 o 
  -8   9   4        8.38       10.14      1.40 o 
  -7   9   4        5.16        6.74      0.98 o 
  -6   9   4       41.64       41.20      2.15 o 
  -5   9   4       24.01       24.04      1.39 o 
  -4   9   4      122.78      127.42      3.33 o 
  -3   9   4       21.61       24.45      1.40 o 
  -2   9   4        8.77       11.12      1.12 o 
  -1   9   4        0.53        0.81      0.57 o 
   0   9   4        9.37       10.09      1.51 o 
   1   9   4       40.13       38.15      3.36 o 
   2   9   4       13.50       12.43      1.24 o 
   3   9   4        7.00        7.81      1.14 o 
   4   9   4       10.51        9.68      1.62 o 
   5   9   4       24.08       21.62      2.70 o 
   6   9   4        3.57        3.59      1.26 o 
 -10  10   4        1.92        2.74      2.80 o 
  -9  10   4       26.76       29.49      2.91 o 
  -8  10   4        2.40        2.47      0.96 o 
  -7  10   4       72.35       74.91      3.19 o 
  -6  10   4        6.08        6.58      0.93 o 
  -5  10   4      105.87      104.15      3.03 o 
  -4  10   4        5.55        8.46      0.96 o 
  -3  10   4       44.74       49.08      2.45 o 
  -2  10   4        3.31        5.00      1.23 o 
  -1  10   4       40.50       40.58      2.18 o 
   0  10   4       45.85       46.88      1.90 o 
   1  10   4      229.73      230.64      5.89 o 
   2  10   4       35.73       36.97      2.43 o 
   3  10   4        6.62        7.03      1.47 o 
   4  10   4        5.51        7.35      1.69 o 
  -9  11   4        0.98        0.44      1.20 o 
  -8  11   4        0.87        1.74      1.04 o 
  -7  11   4        2.72        1.47      1.00 o 
  -6  11   4      103.20      113.02      3.86 o 
  -5  11   4        1.35        1.55      0.71 o 
  -4  11   4        2.43        1.19      0.88 o 
  -3  11   4      154.43      167.76      4.61 o 
  -2  11   4        0.67        0.13      1.32 o 
  -1  11   4       13.46       10.87      1.10 o 
   0  11   4       36.10       35.29      1.76 o 
   1  11   4        0.28        0.54      0.95 o 
   2  11   4      123.51      129.34      6.58 o 
   3  11   4        3.47        5.36      1.59 o 
  -7  12   4        0.29        1.32      1.08 o 
  -6  12   4        0.95        1.31      0.84 o 
  -5  12   4        0.76        0.65      0.98 o 
  -4  12   4       20.29       25.70      2.16 o 
  -3  12   4       13.33       12.67      1.66 o 
  -2  12   4       10.14        7.18      1.50 o 
  -1  12   4        1.39        1.54      1.54 o 
   0  12   4       28.33       24.22      3.90 o 
   1  12   4       15.66       15.10      4.94 o 
  -1 -13   5       18.11       23.14      3.03 o 
   0 -13   5       17.06       17.89      2.72 o 
   1 -13   5       33.32       38.25      2.93 o 
   2 -13   5       16.90       14.27      2.40 o 
  -4 -12   5        9.33        9.70      2.55 o 
  -3 -12   5       11.56       15.12      2.09 o 
  -2 -12   5        6.36        4.68      1.89 o 
  -1 -12   5        3.14        4.80      1.41 o 
   0 -12   5       42.67       43.45      2.81 o 
   1 -12   5        0.00       -0.60      0.70 o 
   2 -12   5       27.87       27.97      2.52 o 
   3 -12   5        0.70        0.85      1.16 o 
   4 -12   5        1.46        4.05      1.44 o 
   5 -12   5       57.33       54.81      4.74 o 
  -5 -11   5        1.94        1.23      0.90 o 
  -4 -11   5        3.47        3.47      1.42 o 
  -3 -11   5       48.04       49.72      4.03 o 
  -2 -11   5       13.48       17.85      3.09 o 
  -1 -11   5       60.38       65.12      3.35 o 
   0 -11   5       93.18       93.34      2.75 o 
   1 -11   5      131.84      144.08      3.63 o 
   2 -11   5        0.00        0.17      1.29 o 
   3 -11   5       80.39       86.45      4.69 o 
   4 -11   5       15.80       15.79      2.04 o 
   5 -11   5        2.24        3.95      1.16 o 
   6 -11   5        0.35       -0.36      2.16 o 
   7 -11   5        0.00       -0.51      1.22 o 
  -7 -10   5       55.86       53.26      4.43 o 
  -6 -10   5       14.60       18.50      1.90 o 
  -5 -10   5       19.96       21.44      1.52 o 
  -4 -10   5       97.31      100.50      2.85 o 
  -3 -10   5       10.87        9.08      0.99 o 
  -2 -10   5       86.79       88.67      5.86 o 
  -1 -10   5       90.08      100.18      3.80 o 
   0 -10   5       19.54       18.33      1.37 o 
   1 -10   5        5.98        8.69      1.77 o 
   2 -10   5       10.88       11.38      1.24 o 
   3 -10   5       49.00       47.51      4.33 o 
   4 -10   5        7.45        7.42      1.23 o 
   5 -10   5        0.19        0.98      0.76 o 
   6 -10   5       55.75       54.07      3.18 o 
   7 -10   5       13.00        9.90      1.56 o 
   8 -10   5       13.32       15.15      2.34 o 
  -8  -9   5        4.91        4.38      1.41 o 
  -7  -9   5        4.27        4.12      1.21 o 
  -6  -9   5       37.59       39.57      2.58 o 
  -5  -9   5       22.06       20.42      1.81 o 
  -4  -9   5       52.95       56.27      1.73 o 
  -3  -9   5      227.45      232.66      3.72 o 
  -2  -9   5        1.76        2.29      0.54 o 
  -1  -9   5        1.23        1.18      0.60 o 
   0  -9   5       53.12       51.75      1.91 o 
   1  -9   5       15.41       16.86      1.29 o 
   2  -9   5       74.06       67.83      2.18 o 
   3  -9   5       20.81       23.18      1.52 o 
   4  -9   5       10.09        9.35      0.99 o 
   5  -9   5        6.29        7.76      0.95 o 
   6  -9   5       29.75       35.92      2.10 o 
   7  -9   5      104.18      106.07      3.26 o 
   8  -9   5        1.34        0.86      1.15 o 
  -9  -8   5       99.96      100.48      5.95 o 
  -8  -8   5       23.42       24.60      2.30 o 
  -7  -8   5       34.08       38.55      2.22 o 
  -6  -8   5       20.24       19.34      1.52 o 
  -5  -8   5        2.38        2.56      0.74 o 
  -4  -8   5      115.73      112.97      2.54 o 
  -3  -8   5      256.55      255.38      3.81 o 
  -2  -8   5      554.68      560.01      6.33 o 
  -1  -8   5       18.25       16.68      0.86 o 
   0  -8   5       58.23       51.07      2.19 o 
   1  -8   5        5.12        5.25      0.71 o 
   2  -8   5        0.38        0.30      0.38 o 
   3  -8   5      142.59      151.16      3.92 o 
   4  -8   5        5.80        6.20      0.80 o 
   5  -8   5        4.88        3.83      0.72 o 
   6  -8   5        2.38        1.67      0.64 o 
   7  -8   5       73.75       71.06      2.73 o 
   8  -8   5        0.07       -0.15      0.80 o 
   9  -8   5       30.67       24.32      2.19 o 
 -10  -7   5       30.21       24.99      3.05 o 
  -9  -7   5        7.79        6.25      1.78 o 
  -8  -7   5       26.93       29.99      3.11 o 
  -7  -7   5       11.03       10.60      1.37 o 
  -6  -7   5       41.79       40.42      2.20 o 
  -5  -7   5        5.42        5.31      0.83 o 
  -4  -7   5      200.99      198.75      3.44 o 
  -3  -7   5      624.32      590.88      7.35 o 
  -2  -7   5      821.12      804.63      8.54 o 
  -1  -7   5      573.42      569.67      6.71 o 
   0  -7   5      401.47      385.42      4.65 o 
   1  -7   5      386.14      393.67      4.81 o 
   2  -7   5       54.15       50.48      1.42 o 
   3  -7   5      159.89      154.22      2.95 o 
   4  -7   5       31.36       30.35      1.45 o 
   5  -7   5      183.39      182.31      3.62 o 
   6  -7   5      166.77      162.84      2.97 o 
   7  -7   5        0.64        0.63      0.59 o 
   8  -7   5       55.69       54.23      2.58 o 
   9  -7   5        2.53        2.21      0.88 o 
 -10  -6   5        5.19        5.52      1.77 o 
  -9  -6   5       39.85       39.49      2.30 o 
  -8  -6   5        4.02        3.64      0.90 o 
  -7  -6   5        7.00        7.65      1.11 o 
  -6  -6   5       24.23       21.55      1.62 o 
  -5  -6   5        7.24        7.02      0.86 o 
  -4  -6   5        4.09        2.18      0.50 o 
  -3  -6   5      344.02      320.48      3.93 o 
  -2  -6   5      548.77      522.06      5.69 o 
  -1  -6   5       17.57       19.04      0.73 o 
   0  -6   5     1320.16     1312.59     10.59 o 
   1  -6   5       18.42       17.19      0.66 o 
   2  -6   5        9.20        9.30      0.58 o 
   3  -6   5      200.79      191.74      5.03 o 
   4  -6   5      160.71      148.76      3.19 o 
   5  -6   5       10.44        9.26      1.10 o 
   6  -6   5       20.79       20.23      1.46 o 
   7  -6   5       11.78       12.20      1.28 o 
   8  -6   5       72.43       68.39      3.14 o 
   9  -6   5       40.74       36.89      2.24 o 
  10  -6   5        2.27        2.69      1.08 o 
 -11  -5   5       97.57      111.20      8.77 o 
 -10  -5   5      116.39      132.89      7.30 o 
  -9  -5   5      195.82      190.75      4.84 o 
  -8  -5   5        2.21        2.94      0.78 o 
  -7  -5   5       31.00       33.49      2.02 o 
  -6  -5   5        9.73        7.25      1.28 o 
  -5  -5   5        5.35        5.75      0.67 o 
  -4  -5   5      239.96      230.40      3.70 o 
  -3  -5   5      492.16      446.15      4.92 o 
  -2  -5   5        0.70        0.52      0.21 o 
  -1  -5   5      230.16      211.48      2.37 o 
   0  -5   5       13.21       14.81      0.55 o 
   1  -5   5      170.13      181.34      2.03 o 
   2  -5   5       19.75       21.50      0.72 o 
   3  -5   5        4.48        5.71      0.49 o 
   4  -5   5      374.68      364.20      4.64 o 
   5  -5   5       73.87       65.95      1.78 o 
   6  -5   5       36.98       32.53      1.56 o 
   7  -5   5      129.15      118.15      2.82 o 
   8  -5   5        0.09        0.27      0.51 o 
   9  -5   5        0.52        1.18      0.71 o 
  10  -5   5       17.04       16.80      1.85 o 
 -11  -4   5       23.44       22.16      2.72 o 
 -10  -4   5        2.61        1.88      0.84 o 
  -9  -4   5      239.61      246.04     10.02 o 
  -8  -4   5        3.64        4.73      0.84 o 
  -7  -4   5      217.64      209.59      4.54 o 
  -6  -4   5       66.38       60.01      2.02 o 
  -5  -4   5      164.31      159.66      3.80 o 
  -4  -4   5       75.86       80.07      1.80 o 
  -3  -4   5       90.52      104.25      2.34 o 
  -2  -4   5      292.05      317.60      3.28 o 
  -1  -4   5     1005.20     1047.41      8.97 o 
   0  -4   5       98.63      121.97      1.45 o 
   1  -4   5      197.79      172.61      1.89 o 
   2  -4   5       23.43       26.23      1.04 o 
   3  -4   5       55.65       53.98      1.23 o 
   4  -4   5      275.97      262.28      3.56 o 
   5  -4   5       17.45       14.54      0.79 o 
   6  -4   5       12.62       13.37      0.90 o 
   7  -4   5       52.34       55.11      1.86 o 
   8  -4   5       30.54       31.43      1.68 o 
   9  -4   5        1.99        1.76      0.71 o 
  10  -4   5        9.51       12.59      1.68 o 
 -12  -3   5        0.06       -1.12      0.87 o 
 -11  -3   5       34.33       37.11      5.45 o 
 -10  -3   5       22.13       21.46      1.57 o 
  -9  -3   5       85.62       85.87      2.65 o 
  -8  -3   5        3.51        2.52      0.61 o 
  -7  -3   5       61.81       58.04      2.04 o 
  -6  -3   5       36.34       29.37      0.99 o 
  -5  -3   5       34.59       33.26      0.84 o 
  -4  -3   5      259.94      276.89      3.17 o 
  -3  -3   5     1444.38     1613.87     14.23 o 
  -2  -3   5       31.98       32.24      0.76 o 
  -1  -3   5      471.24      486.51      5.17 o 
   0  -3   5      267.59      341.33      3.07 o 
   1  -3   5      106.62      125.41      1.56 o 
   2  -3   5       28.20       36.75      0.79 o 
   3  -3   5      146.76      139.85      1.83 o 
   4  -3   5      601.77      592.91      6.20 o 
   5  -3   5        0.04        0.33      0.43 o 
   6  -3   5       20.07       19.70      1.07 o 
   7  -3   5       11.38       12.60      0.94 o 
   8  -3   5        6.66        6.02      0.71 o 
   9  -3   5        0.23        0.07      0.59 o 
  10  -3   5       19.34       18.70      1.68 o 
 -12  -2   5       10.56       14.59      2.32 o 
 -11  -2   5        6.26        7.59      1.68 o 
 -10  -2   5       38.74       36.42      1.70 o 
  -9  -2   5       43.64       46.94      2.22 o 
  -8  -2   5       42.50       45.78      1.64 o 
  -7  -2   5      338.86      326.38      4.01 o 
  -6  -2   5       21.24       18.41      0.53 o 
  -5  -2   5       55.43       50.18      0.86 o 
  -4  -2   5      170.27      197.47      2.39 o 
  -3  -2   5      192.81      230.95      2.38 o 
  -2  -2   5     1466.82     1697.99     14.93 o 
  -1  -2   5     2028.68     2195.78     22.36 o 
   0  -2   5       56.27       63.88      0.93 o 
   1  -2   5      403.12      409.72      3.40 o 
   2  -2   5       25.50       24.19      0.63 o 
   3  -2   5        2.81        3.69      0.36 o 
   4  -2   5       19.19       24.10      0.90 o 
   5  -2   5       23.15       25.77      1.12 o 
   6  -2   5      242.56      233.07      3.34 o 
   7  -2   5       49.10       43.96      1.43 o 
   8  -2   5      163.60      154.71      2.85 o 
   9  -2   5       95.61       99.33      2.55 o 
  10  -2   5      205.52      206.38      4.43 o 
 -12  -1   5      187.98      184.42      6.88 o 
 -11  -1   5       23.31       23.23      1.29 o 
 -10  -1   5      209.10      208.10      3.22 o 
  -9  -1   5       20.58       24.37      1.31 o 
  -8  -1   5      225.44      215.29      4.21 o 
  -7  -1   5       46.37       38.61      1.33 o 
  -6  -1   5        2.67        2.95      0.40 o 
  -5  -1   5      279.80      267.29      2.79 o 
  -4  -1   5      253.17      259.25      2.68 o 
  -3  -1   5       24.64       24.50      0.52 o 
  -2  -1   5      595.42      572.45      5.71 o 
  -1  -1   5      123.69      133.86      1.72 o 
   0  -1   5      904.23      931.95      8.41 o 
   1  -1   5        0.20       -0.13      0.13 o 
   2  -1   5       14.96       14.14      0.47 o 
   3  -1   5       16.45       11.20      0.75 o 
   4  -1   5      218.70      234.67      2.80 o 
   5  -1   5      350.74      339.00      4.19 o 
   6  -1   5      155.81      158.38      2.62 o 
   7  -1   5        3.49        3.44      0.55 o 
   8  -1   5       27.20       28.40      1.35 o 
   9  -1   5       66.43       55.71      2.66 o 
  10  -1   5        0.63        0.32      0.84 o 
 -12   0   5        5.77        5.42      1.10 o 
 -11   0   5       12.23       13.42      1.07 o 
 -10   0   5      230.74      232.51      3.78 o 
  -9   0   5        0.41        0.37      0.39 o 
  -8   0   5        0.39        1.23      0.40 o 
  -7   0   5       11.26        8.02      0.77 o 
  -6   0   5        0.72        0.19      0.23 o 
  -5   0   5       23.36       30.89      0.65 o 
  -4   0   5     1436.50     1552.09     11.90 o 
  -3   0   5       26.25       36.85      0.57 o 
  -2   0   5       83.93       93.60      1.47 o 
  -1   0   5     1528.03     1594.92     15.06 o 
   0   0   5      447.04      484.79      4.60 o 
   1   0   5      102.89      103.06      1.17 o 
   2   0   5       10.23       18.38      0.88 o 
   3   0   5      205.42      199.83      2.20 o 
   4   0   5      163.15      152.90      2.09 o 
   5   0   5      361.56      331.61      4.33 o 
   6   0   5        1.14        0.85      0.37 o 
   7   0   5      141.43      143.35      2.81 o 
   8   0   5       19.64       14.51      1.08 o 
   9   0   5       15.40       16.26      1.66 o 
  10   0   5      143.00      154.68      4.76 o 
 -12   1   5      213.99      227.88      5.52 o 
 -11   1   5        0.77        1.25      0.70 o 
 -10   1   5       96.04       94.66      2.20 o 
  -9   1   5      289.05      291.19      4.18 o 
  -8   1   5      139.36      131.13      2.59 o 
  -7   1   5        0.34        0.79      0.35 o 
  -6   1   5       56.93       53.50      0.95 o 
  -5   1   5        7.20        4.83      0.33 o 
  -4   1   5       93.90      108.78      1.20 o 
  -3   1   5     1021.73     1092.98      9.67 o 
  -2   1   5       71.81       73.71      1.02 o 
  -1   1   5     1382.81     1546.15     14.59 o 
   0   1   5      218.94      247.59      2.44 o 
   1   1   5      231.38      240.26      2.22 o 
   2   1   5       62.75       68.91      1.01 o 
   3   1   5        1.84        2.38      0.32 o 
   4   1   5      694.87      657.15      7.31 o 
   5   1   5      136.16      140.99      2.55 o 
   6   1   5       13.07       14.71      0.96 o 
   7   1   5       12.05        9.60      0.87 o 
   8   1   5        0.75        0.51      0.52 o 
   9   1   5       41.79       38.15      2.06 o 
  10   1   5        6.16        6.54      1.39 o 
 -13   2   5        4.80        6.08      1.76 o 
 -12   2   5        2.85        3.34      0.92 o 
 -11   2   5      124.90      130.60      4.56 o 
 -10   2   5        0.21        1.13      0.71 o 
  -9   2   5       64.06       64.27      2.01 o 
  -8   2   5      149.94      138.51      3.68 o 
  -7   2   5       70.85       75.59      1.10 o 
  -6   2   5        0.19        0.69      0.21 o 
  -5   2   5      142.37      152.91      1.72 o 
  -4   2   5      163.62      195.61      2.17 o 
  -3   2   5      705.41      769.02      7.04 o 
  -2   2   5      205.82      232.00      2.53 o 
  -1   2   5      626.86      684.71      6.45 o 
   0   2   5     2356.09     2462.27     18.79 o 
   1   2   5      100.81       96.04      1.27 o 
   2   2   5      590.68      616.85      5.69 o 
   3   2   5      124.90      120.39      3.01 o 
   4   2   5       21.21       19.60      0.95 o 
   5   2   5       28.10       23.70      1.26 o 
   6   2   5       30.21       35.09      1.64 o 
   7   2   5       37.65       39.74      1.79 o 
   8   2   5       80.07       78.68      2.69 o 
   9   2   5      136.58      139.04      4.61 o 
 -13   3   5        1.84        2.85      0.87 o 
 -12   3   5       19.30       19.06      1.08 o 
 -11   3   5       42.86       40.25      2.53 o 
 -10   3   5       33.46       35.36      2.23 o 
  -9   3   5      144.38      133.83      4.70 o 
  -8   3   5      224.03      229.78      3.60 o 
  -7   3   5       15.19       18.97      0.46 o 
  -6   3   5       26.78       29.55      1.00 o 
  -5   3   5       24.24       31.12      0.65 o 
  -4   3   5      131.77      161.88      2.08 o 
  -3   3   5      709.23      768.65      7.16 o 
  -2   3   5      896.06      940.62      8.67 o 
  -1   3   5       29.10       33.73      0.66 o 
   0   3   5      101.49      117.50      1.50 o 
   1   3   5      192.93      212.08      2.26 o 
   2   3   5      547.44      568.01      5.29 o 
   3   3   5      409.62      419.44      5.64 o 
   4   3   5      199.04      189.14      2.98 o 
   5   3   5      119.75      116.71      2.30 o 
   6   3   5       43.84       46.28      2.11 o 
   7   3   5        2.74        2.76      0.71 o 
   8   3   5       42.85       40.88      2.32 o 
   9   3   5       10.61       11.52      3.64 o 
 -12   4   5       23.75       27.90      2.33 o 
 -11   4   5       15.65       15.18      1.58 o 
 -10   4   5        1.51        2.28      0.59 o 
  -9   4   5        3.67        2.91      0.45 o 
  -8   4   5       14.58       14.77      0.99 o 
  -7   4   5      229.00      218.48      3.67 o 
  -6   4   5       50.89       51.20      1.67 o 
  -5   4   5      100.10       87.15      1.58 o 
  -4   4   5       45.84       56.64      1.20 o 
  -3   4   5       10.22        8.12      0.52 o 
  -2   4   5        7.01        6.67      0.40 o 
  -1   4   5      101.02       89.72      1.24 o 
   0   4   5        6.51        4.61      0.36 o 
   1   4   5       87.91       95.66      1.52 o 
   2   4   5      245.35      259.12      3.40 o 
   3   4   5        5.61        5.20      1.01 o 
   4   4   5      159.28      165.73      3.96 o 
   5   4   5        0.61        0.85      0.56 o 
   6   4   5       27.81       29.10      1.63 o 
   7   4   5        0.10        1.21      1.33 o 
   8   4   5        6.98        6.78      1.22 o 
   9   4   5        4.64        4.59      1.29 o 
 -12   5   5       51.04       53.03      2.43 o 
 -11   5   5        2.34        2.13      0.71 o 
 -10   5   5       56.32       53.32      1.67 o 
  -9   5   5       30.46       29.42      1.37 o 
  -8   5   5      124.24      113.38      2.53 o 
  -7   5   5        5.92        7.00      0.70 o 
  -6   5   5       55.05       56.99      1.49 o 
  -5   5   5        2.56        1.90      0.39 o 
  -4   5   5        3.17        4.73      0.60 o 
  -3   5   5       38.14       48.91      1.28 o 
  -2   5   5       44.83       36.22      0.82 o 
  -1   5   5       65.62       71.11      1.21 o 
   0   5   5       16.78       16.66      0.68 o 
   1   5   5      277.07      256.85      3.46 o 
   2   5   5       70.00       69.76      1.50 o 
   3   5   5        7.42        7.52      0.76 o 
   4   5   5       38.04       34.56      1.61 o 
   5   5   5        3.03        3.50      0.73 o 
   6   5   5       40.96       41.03      1.94 o 
   7   5   5      116.02      112.10      3.44 o 
   8   5   5        8.01       10.12      1.59 o 
 -12   6   5       95.61       93.21      5.18 o 
 -11   6   5        3.37        3.78      0.91 o 
 -10   6   5        0.05        0.16      0.43 o 
  -9   6   5        9.68       10.35      1.13 o 
  -8   6   5       27.89       24.49      1.38 o 
  -7   6   5      129.59      125.06      2.87 o 
  -6   6   5       43.49       42.52      3.07 o 
  -5   6   5        2.93        3.83      0.64 o 
  -4   6   5     3313.06     3190.90     40.05 o 
  -3   6   5        5.16        5.59      0.63 o 
  -2   6   5      938.91      912.50      8.99 o 
  -1   6   5      697.11      660.98      6.88 o 
   0   6   5       72.29       67.00      1.34 o 
   1   6   5       11.01       11.04      0.75 o 
   2   6   5       10.23       12.41      0.77 o 
   3   6   5        3.11        3.79      0.68 o 
   4   6   5        0.02        0.44      0.53 o 
   5   6   5      105.54      110.02      2.81 o 
   6   6   5       42.40       41.65      2.05 o 
   7   6   5        2.62        2.79      0.97 o 
   8   6   5        5.89        6.09      1.42 o 
 -12   7   5        0.53        0.12      0.91 o 
 -11   7   5       25.15       24.19      1.97 o 
 -10   7   5       16.98       18.13      1.66 o 
  -9   7   5        0.75        0.96      0.55 o 
  -8   7   5        2.88        4.09      0.69 o 
  -7   7   5       47.84       45.73      1.79 o 
  -6   7   5      137.21      129.48      3.09 o 
  -5   7   5      228.40      219.57      5.23 o 
  -4   7   5      867.42      835.65      9.58 o 
  -3   7   5        2.40        3.41      0.52 o 
  -2   7   5       40.33       40.10      1.14 o 
  -1   7   5      502.75      471.48      5.79 o 
   0   7   5       92.41       95.27      2.05 o 
   1   7   5       33.20       31.55      1.48 o 
   2   7   5       17.19       19.72      1.19 o 
   3   7   5       28.49       28.25      2.00 o 
   4   7   5        6.93        7.00      0.97 o 
   5   7   5       50.46       48.00      2.43 o 
   6   7   5        8.86        8.77      1.27 o 
   7   7   5        0.85        4.48      1.08 o 
 -11   8   5        3.79        5.04      1.15 o 
 -10   8   5       73.24       75.32      3.60 o 
  -9   8   5        8.48        9.66      1.32 o 
  -8   8   5        4.49        4.37      0.82 o 
  -7   8   5        0.02       -0.35      0.43 o 
  -6   8   5        5.06        4.49      0.76 o 
  -5   8   5       40.39       38.36      2.05 o 
  -4   8   5       28.83       28.11      1.41 o 
  -3   8   5      377.39      377.14      5.24 o 
  -2   8   5       61.80       62.59      1.96 o 
  -1   8   5       45.71       44.18      2.40 o 
   0   8   5        2.20        2.26      0.62 o 
   1   8   5       12.65       13.23      0.95 o 
   2   8   5       40.17       41.74      2.01 o 
   3   8   5       82.58       82.12      3.00 o 
   4   8   5        4.28        5.12      1.05 o 
   5   8   5        9.66        7.50      1.26 o 
   6   8   5        8.76       11.88      1.67 o 
 -10   9   5        1.04        2.16      0.95 o 
  -9   9   5        1.69        2.23      0.96 o 
  -8   9   5       12.96       11.18      1.47 o 
  -7   9   5       12.90       16.49      1.42 o 
  -6   9   5       11.07        9.64      1.13 o 
  -5   9   5       98.33       96.82      2.50 o 
  -4   9   5        1.69        1.39      0.57 o 
  -3   9   5       58.56       58.33      1.91 o 
  -2   9   5       15.14       16.58      1.48 o 
  -1   9   5       12.71       10.73      0.97 o 
   0   9   5        2.41        2.05      0.71 o 
   1   9   5       11.65       10.83      1.39 o 
   2   9   5        1.31        1.31      1.05 o 
   3   9   5       47.03       47.94      2.42 o 
   4   9   5        2.64        1.36      0.92 o 
   5   9   5        2.91        5.09      1.36 o 
 -10  10   5        1.65        2.09      1.18 o 
  -9  10   5        5.93        8.91      2.20 o 
  -8  10   5        2.04        1.76      0.99 o 
  -7  10   5        8.78       11.05      1.48 o 
  -6  10   5       54.54       59.48      2.67 o 
  -5  10   5      144.62      150.36      3.36 o 
  -4  10   5        0.62        1.12      0.87 o 
  -3  10   5       18.61       18.70      1.99 o 
  -2  10   5       53.62       60.91      2.56 o 
  -1  10   5       72.97       74.18      2.22 o 
   0  10   5       41.07       51.44      3.92 o 
   1  10   5       22.74       21.70      1.38 o 
   2  10   5       31.11       35.53      3.12 o 
   3  10   5       85.16       83.83      3.40 o 
   4  10   5        9.45       12.63      1.70 o 
  -8  11   5       30.59       36.44      2.76 o 
  -7  11   5        0.23       -0.31      0.77 o 
  -6  11   5        4.20        2.25      1.27 o 
  -5  11   5       48.78       56.08      2.27 o 
  -4  11   5        3.60        3.64      1.08 o 
  -3  11   5       18.60       16.54      1.71 o 
  -2  11   5       23.03       25.85      2.03 o 
  -1  11   5       40.80       46.56      2.49 o 
   0  11   5       20.13       20.13      1.44 o 
   1  11   5       95.31       93.71      3.48 o 
   2  11   5       54.83       57.02      4.87 o 
  -7  12   5       33.31       35.77      2.62 o 
  -6  12   5        5.65        7.40      1.68 o 
  -5  12   5        6.29        8.35      1.41 o 
  -4  12   5        0.78        0.71      0.90 o 
  -3  12   5        0.84        1.15      0.93 o 
  -2  12   5        0.00        0.56      0.84 o 
  -1  12   5        0.02        0.79      1.41 o 
   0  12   5        0.02       -0.71      1.10 o 
  -4 -12   6      124.32      116.28      6.16 o 
  -3 -12   6        3.43        2.65      2.38 o 
  -2 -12   6       23.32       23.00      2.43 o 
  -1 -12   6       30.60       38.35      6.50 o 
   0 -12   6        7.09        5.23      1.40 o 
   1 -12   6        5.23        3.35      1.05 o 
   2 -12   6       70.53       76.57      3.58 o 
   3 -12   6        0.11       -0.32      1.08 o 
   4 -12   6        0.55        1.23      1.63 o 
  -5 -11   6        1.71        3.38      0.97 o 
  -4 -11   6       74.52       86.99      3.94 o 
  -3 -11   6        0.79        1.56      1.16 o 
  -2 -11   6        2.30        3.59      1.24 o 
  -1 -11   6       27.06       27.09      2.34 o 
   0 -11   6       32.17       38.35      1.91 o 
   1 -11   6       27.77       29.81      1.82 o 
   2 -11   6      115.48      131.80      4.71 o 
   3 -11   6        0.30       -1.19      1.21 o 
   4 -11   6       53.54       46.71      3.32 o 
   5 -11   6       19.87       20.22      2.36 o 
   6 -11   6       19.65       18.22      3.03 o 
  -7 -10   6        5.24        6.13      1.21 o 
  -6 -10   6       11.95       12.83      1.15 o 
  -5 -10   6      138.81      147.58      3.43 o 
  -4 -10   6        0.00        1.26      0.63 o 
  -3 -10   6        2.04        0.91      0.71 o 
  -2 -10   6       56.14       59.45      2.94 o 
  -1 -10   6       19.21       19.87      1.93 o 
   0 -10   6       37.11       34.88      1.96 o 
   1 -10   6      182.40      192.80      4.25 o 
   2 -10   6      127.48      136.89      3.38 o 
   3 -10   6       34.02       33.35      2.61 o 
   4 -10   6       43.81       49.69      7.41 o 
   5 -10   6       22.64       25.55      2.71 o 
   6 -10   6       64.07       72.63      3.12 o 
   7 -10   6       83.22       85.52      3.68 o 
  -8  -9   6       14.20       12.77      1.87 o 
  -7  -9   6       39.99       42.94      2.21 o 
  -6  -9   6       27.97       28.49      1.76 o 
  -5  -9   6       43.59       42.16      1.71 o 
  -4  -9   6        0.19       -0.16      0.50 o 
  -3  -9   6       15.47       15.57      1.05 o 
  -2  -9   6        1.02        2.56      0.62 o 
  -1  -9   6      318.66      315.85      5.66 o 
   0  -9   6        1.36        0.87      0.67 o 
   1  -9   6        1.19        0.08      0.75 o 
   2  -9   6        0.21        0.13      0.61 o 
   3  -9   6       10.09        8.66      1.19 o 
   4  -9   6       32.90       35.33      1.97 o 
   5  -9   6       96.78       96.94      2.67 o 
   6  -9   6       43.66       49.41      2.23 o 
   7  -9   6        7.36        7.77      1.22 o 
   8  -9   6       46.68       47.34      3.20 o 
  -9  -8   6       23.04       20.08      5.13 o 
  -8  -8   6        0.38        0.21      0.68 o 
  -7  -8   6       13.91       14.56      1.42 o 
  -6  -8   6        1.31        2.14      0.75 o 
  -5  -8   6       17.88       18.80      1.32 o 
  -4  -8   6       78.02       75.62      1.90 o 
  -3  -8   6       12.26       11.97      0.88 o 
  -2  -8   6       31.39       27.87      1.27 o 
  -1  -8   6       11.43       12.02      0.81 o 
   0  -8   6       24.30       23.31      1.29 o 
   1  -8   6        2.24        0.77      0.59 o 
   2  -8   6        0.53        0.02      0.44 o 
   3  -8   6       61.33       61.86      2.01 o 
   4  -8   6       96.59       98.42      2.50 o 
   5  -8   6        6.16        5.15      0.83 o 
   6  -8   6       21.38       22.94      1.67 o 
   7  -8   6        0.32        1.00      0.78 o 
   8  -8   6       17.60       18.54      1.71 o 
 -10  -7   6       78.01       66.99      4.80 o 
  -9  -7   6       21.60       24.55      2.08 o 
  -8  -7   6        0.06        0.00      0.64 o 
  -7  -7   6       27.81       27.39      2.18 o 
  -6  -7   6        0.45       -0.02      0.53 o 
  -5  -7   6       32.14       35.61      1.62 o 
  -4  -7   6      202.70      194.63      3.14 o 
  -3  -7   6      263.77      241.84      5.14 o 
  -2  -7   6      486.30      462.01      5.77 o 
  -1  -7   6      548.32      514.62      5.61 o 
   0  -7   6     1881.06     1862.47     20.27 o 
   1  -7   6     1006.15      984.67     11.22 o 
   2  -7   6      282.61      304.11      5.67 o 
   3  -7   6      108.63       99.12      2.32 o 
   4  -7   6        8.30       10.79      0.93 o 
   5  -7   6       28.67       27.45      1.50 o 
   6  -7   6        0.27        0.36      0.53 o 
   7  -7   6        9.07        6.37      1.15 o 
   8  -7   6       17.01       17.26      1.63 o 
   9  -7   6        0.59        2.39      1.28 o 
 -10  -6   6       35.67       36.11      2.45 o 
  -9  -6   6        2.84        3.35      0.88 o 
  -8  -6   6       33.15       34.66      4.92 o 
  -7  -6   6      157.73      146.67      3.54 o 
  -6  -6   6       37.14       35.86      2.79 o 
  -5  -6   6      168.34      166.07      6.64 o 
  -4  -6   6       18.40       18.50      1.03 o 
  -3  -6   6      109.26      122.49      2.05 o 
  -2  -6   6      723.05      701.64      7.94 o 
  -1  -6   6       37.55       40.05      1.55 o 
   0  -6   6     1371.50     1365.93     12.19 o 
   1  -6   6      191.74      198.51      2.43 o 
   2  -6   6      116.51      118.27      2.47 o 
   3  -6   6      699.81      677.73      7.75 o 
   4  -6   6      188.96      177.95      3.28 o 
   5  -6   6        0.77        0.74      0.45 o 
   6  -6   6        1.81        1.51      0.54 o 
   7  -6   6        1.75        2.15      0.67 o 
   8  -6   6       27.15       25.24      2.23 o 
   9  -6   6       16.13       16.20      1.61 o 
 -11  -5   6       68.19       63.29      5.61 o 
 -10  -5   6        0.05       -0.54      0.62 o 
  -9  -5   6       38.83       38.10      1.92 o 
  -8  -5   6       42.08       33.58      2.60 o 
  -7  -5   6       13.30       10.71      1.05 o 
  -6  -5   6        3.38        3.40      0.66 o 
  -5  -5   6       21.28       14.80      1.07 o 
  -4  -5   6      253.19      234.89      3.65 o 
  -3  -5   6       58.15       57.06      1.29 o 
  -2  -5   6       26.12       23.51      1.01 o 
  -1  -5   6       17.27       14.95      0.71 o 
   0  -5   6       25.12       23.57      0.69 o 
   1  -5   6      224.36      234.75      2.73 o 
   2  -5   6        3.24        4.60      0.49 o 
   3  -5   6      270.99      266.62      3.35 o 
   4  -5   6        0.06        0.07      0.30 o 
   5  -5   6       97.91       95.87      2.07 o 
   6  -5   6       22.06       22.26      1.36 o 
   7  -5   6        6.56        8.15      0.94 o 
   8  -5   6        0.02       -0.04      0.63 o 
   9  -5   6       12.05       12.80      1.44 o 
 -11  -4   6        1.24        2.99      0.87 o 
 -10  -4   6      111.04      106.60      3.19 o 
  -9  -4   6       28.61       27.55      1.56 o 
  -8  -4   6        0.14        0.21      0.43 o 
  -7  -4   6      268.66      268.76      5.15 o 
  -6  -4   6       26.32       24.77      1.36 o 
  -5  -4   6      425.41      420.12      5.77 o 
  -4  -4   6       41.38       42.04      1.34 o 
  -3  -4   6        5.11        5.13      0.49 o 
  -2  -4   6       75.07       68.25      1.22 o 
  -1  -4   6       36.53       36.80      0.86 o 
   0  -4   6       50.43       48.03      0.85 o 
   1  -4   6       72.74       71.25      1.76 o 
   2  -4   6        8.89       10.53      0.52 o 
   3  -4   6       53.97       45.06      1.44 o 
   4  -4   6      193.79      187.71      2.67 o 
   5  -4   6       53.69       50.27      1.31 o 
   6  -4   6        2.73        3.61      0.60 o 
   7  -4   6        0.02       -0.11      0.45 o 
   8  -4   6        6.76        7.72      0.97 o 
   9  -4   6       73.94       79.44      2.57 o 
  10  -4   6       27.95       33.03      3.29 o 
 -12  -3   6       53.05       54.93      4.31 o 
 -11  -3   6        1.71        1.60      0.76 o 
 -10  -3   6       82.94       81.72      2.89 o 
  -9  -3   6      102.94      103.45      4.34 o 
  -8  -3   6      106.13      105.11      4.50 o 
  -7  -3   6      540.66      520.60      7.69 o 
  -6  -3   6       76.42       78.89      1.97 o 
  -5  -3   6       81.00       88.78      1.60 o 
  -4  -3   6      572.45      623.65      6.50 o 
  -3  -3   6      714.91      748.90      7.08 o 
  -2  -3   6      121.98      130.93      1.78 o 
  -1  -3   6     1791.02     2079.87     18.13 o 
   0  -3   6       92.10       88.22      1.08 o 
   1  -3   6       47.17       54.17      0.81 o 
   2  -3   6      444.98      469.87      4.21 o 
   3  -3   6      128.69      137.13      2.18 o 
   4  -3   6       23.04       26.66      1.01 o 
   5  -3   6        3.37        3.16      0.47 o 
   6  -3   6      126.95      127.54      2.54 o 
   7  -3   6       40.84       41.31      1.54 o 
   8  -3   6       11.05       12.31      0.96 o 
   9  -3   6        0.56       -0.23      0.62 o 
  10  -3   6        8.77        7.30      1.41 o 
 -12  -2   6      140.02      141.62      5.84 o 
 -11  -2   6        7.96        7.43      0.95 o 
 -10  -2   6       61.48       54.89      1.84 o 
  -9  -2   6        3.42        4.01      0.73 o 
  -8  -2   6       63.71       57.16      1.63 o 
  -7  -2   6       32.09       34.59      1.05 o 
  -6  -2   6      144.02      144.94      2.17 o 
  -5  -2   6       56.36       51.44      1.16 o 
  -4  -2   6      236.20      283.20      3.28 o 
  -3  -2   6      153.64      149.01      1.96 o 
  -2  -2   6        4.85        5.81      0.35 o 
  -1  -2   6     3574.06     3935.23     84.82 o 
   0  -2   6        2.54        3.30      0.24 o 
   1  -2   6      541.72      584.62      4.73 o 
   2  -2   6       66.79       81.08      1.17 o 
   3  -2   6        1.43        0.81      0.24 o 
   4  -2   6       69.27       66.44      1.46 o 
   5  -2   6       28.41       27.87      1.09 o 
   6  -2   6       16.95       17.86      0.99 o 
   7  -2   6      101.72      103.91      2.92 o 
   8  -2   6       55.41       50.84      1.76 o 
   9  -2   6       28.26       23.61      1.51 o 
  10  -2   6      104.16       94.40      5.33 o 
 -12  -1   6       82.09       89.94      7.92 o 
 -11  -1   6        1.54        1.03      0.47 o 
 -10  -1   6       27.83       27.02      3.90 o 
  -9  -1   6       65.38       62.05      2.11 o 
  -8  -1   6       31.03       33.41      1.19 o 
  -7  -1   6      176.91      172.01      2.14 o 
  -6  -1   6      163.65      156.69      1.64 o 
  -5  -1   6       81.01       96.28      1.14 o 
  -4  -1   6      158.39      178.11      2.38 o 
  -3  -1   6       10.22        6.79      0.34 o 
  -2  -1   6        8.28        6.78      0.45 o 
  -1  -1   6       11.98       11.38      0.50 o 
   0  -1   6      483.08      536.02      4.52 o 
   1  -1   6        2.03        3.49      0.34 o 
   2  -1   6      163.72      157.42      1.83 o 
   3  -1   6       82.95       85.96      1.39 o 
   4  -1   6      180.94      175.38      2.36 o 
   5  -1   6       21.63       24.77      0.98 o 
   6  -1   6      201.12      206.04      4.58 o 
   7  -1   6      118.42      116.00      2.36 o 
   8  -1   6      243.61      244.16      4.63 o 
   9  -1   6       29.51       36.89      2.16 o 
  10  -1   6        0.76        2.13      1.11 o 
 -12   0   6        2.94        6.94      1.61 o 
 -11   0   6      205.40      208.05      5.30 o 
 -10   0   6       76.71       68.20      2.32 o 
  -9   0   6       27.16       31.36      1.32 o 
  -8   0   6      651.06      650.76      7.47 o 
  -7   0   6       33.51       29.64      0.98 o 
  -6   0   6       14.98       12.75      0.50 o 
  -5   0   6        0.48        0.63      0.14 o 
  -4   0   6      112.36       97.35      1.09 o 
  -3   0   6       25.52       32.14      0.79 o 
  -2   0   6      715.32      736.02     11.64 o 
  -1   0   6       22.59       30.21      0.68 o 
   0   0   6      483.98      506.92      4.09 o 
   1   0   6      148.06      141.06      1.69 o 
   2   0   6      605.13      642.82      5.56 o 
   3   0   6        2.86        1.15      0.28 o 
   4   0   6      193.72      192.54      2.71 o 
   5   0   6        5.71        4.96      0.54 o 
   6   0   6       25.17       22.44      1.20 o 
   7   0   6       80.70       84.64      2.89 o 
   8   0   6       14.05       16.36      1.34 o 
   9   0   6       49.78       43.63      2.21 o 
 -11   1   6       84.53       89.11      3.09 o 
 -10   1   6       36.03       38.60      1.57 o 
  -9   1   6      240.12      233.35      3.93 o 
  -8   1   6      398.25      374.05      4.84 o 
  -7   1   6      108.80      115.17      1.57 o 
  -6   1   6        9.55        8.26      0.42 o 
  -5   1   6       14.78       15.87      0.45 o 
  -4   1   6       16.34       16.17      0.44 o 
  -3   1   6      410.05      483.39      4.62 o 
  -2   1   6       61.55       52.60      0.88 o 
  -1   1   6      195.49      173.25      1.91 o 
   0   1   6       10.02       13.77      0.48 o 
   1   1   6       13.62       14.66      0.55 o 
   2   1   6      111.82      107.61      1.83 o 
   3   1   6        5.00        7.00      0.59 o 
   4   1   6       55.13       54.96      1.32 o 
   5   1   6       40.51       33.04      1.19 o 
   6   1   6       14.28       11.52      0.91 o 
   7   1   6      332.03      323.65      4.97 o 
   8   1   6       11.73       13.57      1.28 o 
   9   1   6       72.60       78.22      2.92 o 
 -12   2   6        6.13        4.24      1.40 o 
 -11   2   6        2.13        2.15      0.90 o 
 -10   2   6        3.06        2.58      0.78 o 
  -9   2   6       54.77       58.47      2.09 o 
  -8   2   6       29.13       29.56      1.40 o 
  -7   2   6        0.28        1.47      0.27 o 
  -6   2   6      180.46      216.35      2.35 o 
  -5   2   6       25.12       26.23      0.62 o 
  -4   2   6       38.99       38.32      0.81 o 
  -3   2   6       19.54       23.28      0.60 o 
  -2   2   6      835.12      914.00      8.42 o 
  -1   2   6     1041.08     1134.84      9.00 o 
   0   2   6      387.05      372.33      3.42 o 
   1   2   6      599.79      666.14      5.69 o 
   2   2   6       16.09       23.11      0.99 o 
   3   2   6      540.85      518.36      6.09 o 
   4   2   6       54.25       62.05      2.57 o 
   5   2   6      477.21      456.95      5.83 o 
   6   2   6        0.02       -0.19      0.48 o 
   7   2   6        6.62        5.75      0.87 o 
   8   2   6        0.02        0.23      0.73 o 
   9   2   6       14.07       13.67      1.78 o 
 -13   3   6        1.76        0.16      1.74 o 
 -12   3   6        0.72        1.31      1.40 o 
 -11   3   6       11.24       10.56      1.67 o 
 -10   3   6        0.03        0.68      1.10 o 
  -9   3   6       29.11       26.27      2.22 o 
  -8   3   6       91.77      101.23      1.69 o 
  -7   3   6      188.49      174.45      2.10 o 
  -6   3   6      389.29      382.59      4.52 o 
  -5   3   6       36.17       36.64      0.84 o 
  -4   3   6      155.13      175.40      2.46 o 
  -3   3   6       74.94       79.10      1.38 o 
  -2   3   6      484.45      505.18      5.09 o 
  -1   3   6      322.56      335.21      3.14 o 
   0   3   6        1.87        4.52      0.35 o 
   1   3   6      180.82      193.80      2.62 o 
   2   3   6       78.03       74.47      1.81 o 
   3   3   6       34.31       35.08      1.24 o 
   4   3   6       42.21       39.19      1.55 o 
   5   3   6        0.30       -0.34      0.41 o 
   6   3   6        8.05        5.00      0.88 o 
   7   3   6       82.87       84.89      3.26 o 
   8   3   6       51.17       43.91      2.49 o 
   9   3   6        5.09        4.06      1.25 o 
 -12   4   6        2.56        1.75      0.71 o 
 -11   4   6       20.39       18.30      1.22 o 
 -10   4   6        7.40        7.32      0.87 o 
  -9   4   6       38.51       34.84      1.19 o 
  -8   4   6       56.34       43.60      1.32 o 
  -7   4   6        4.85        6.00      0.61 o 
  -6   4   6       24.02       22.93      1.08 o 
  -5   4   6       24.36       23.18      0.85 o 
  -4   4   6       72.87       81.40      2.00 o 
  -3   4   6      118.58      123.23      2.03 o 
  -2   4   6       53.29       45.22      1.38 o 
  -1   4   6      130.19      125.84      1.65 o 
   0   4   6      374.69      375.65      3.62 o 
   1   4   6      119.92      124.72      1.78 o 
   2   4   6       58.27       50.29      1.62 o 
   3   4   6       28.32       28.73      1.51 o 
   4   4   6       19.37       18.96      1.14 o 
   5   4   6        0.01       -0.28      0.44 o 
   6   4   6      161.41      158.86      3.12 o 
   7   4   6        0.89        0.66      0.99 o 
   8   4   6        0.41        0.44      0.91 o 
 -12   5   6        0.27        0.83      1.06 o 
 -11   5   6        3.67        1.97      1.43 o 
 -10   5   6       32.18       32.56      1.58 o 
  -9   5   6        1.43        0.40      0.40 o 
  -8   5   6       69.01       70.30      1.93 o 
  -7   5   6       78.32       77.82      2.04 o 
  -6   5   6       66.07       61.20      2.17 o 
  -5   5   6       22.34       18.67      1.12 o 
  -4   5   6        3.11        0.76      0.40 o 
  -3   5   6      114.17       97.42      1.76 o 
  -2   5   6      237.06      235.95      2.88 o 
  -1   5   6      250.13      250.22      2.95 o 
   0   5   6       91.47       84.06      1.44 o 
   1   5   6        0.01        0.53      0.33 o 
   2   5   6      119.56      119.54      2.12 o 
   3   5   6       58.54       61.04      2.07 o 
   4   5   6       66.25       67.49      1.85 o 
   5   5   6       38.34       37.62      2.15 o 
   6   5   6      107.04      103.82      2.56 o 
   7   5   6        3.62        3.09      0.98 o 
   8   5   6       20.62       20.90      2.18 o 
 -12   6   6       33.54       33.03      2.28 o 
 -11   6   6       83.71       85.67      3.49 o 
 -10   6   6      141.56      140.28      3.16 o 
  -9   6   6       37.09       37.16      1.78 o 
  -8   6   6        7.18        5.93      0.76 o 
  -7   6   6       33.02       32.52      1.46 o 
  -6   6   6       50.76       49.75      1.70 o 
  -5   6   6        9.14       11.04      0.95 o 
  -4   6   6        3.08        3.55      0.58 o 
  -3   6   6       13.42        9.89      0.79 o 
  -2   6   6     1815.41     1820.20     17.04 o 
  -1   6   6      322.32      296.00      3.66 o 
   0   6   6      600.82      580.10      7.24 o 
   1   6   6      484.95      481.71      5.85 o 
   2   6   6        7.69        7.25      0.67 o 
   3   6   6       12.65       12.37      1.08 o 
   4   6   6       51.64       55.93      2.06 o 
   5   6   6       32.42       30.56      1.58 o 
   6   6   6       67.55       67.43      2.87 o 
   7   6   6        6.35        7.00      1.25 o 
 -12   7   6       43.87       45.43      2.95 o 
 -11   7   6        0.51        0.51      1.23 o 
 -10   7   6        0.37        1.71      1.03 o 
  -9   7   6       22.90       24.72      2.35 o 
  -8   7   6       31.08       31.41      1.70 o 
  -7   7   6        6.24        6.93      1.30 o 
  -6   7   6       82.07       76.67      2.29 o 
  -5   7   6        0.88        1.12      0.50 o 
  -4   7   6       25.08       24.58      1.48 o 
  -3   7   6       72.33       79.19      2.18 o 
  -2   7   6      362.24      350.46      6.18 o 
  -1   7   6       27.71       27.18      1.19 o 
   0   7   6        6.37        6.16      0.69 o 
   1   7   6       86.12       80.22      1.94 o 
   2   7   6      195.97      197.54      4.47 o 
   3   7   6        3.38        3.77      0.89 o 
   4   7   6        2.45        2.44      0.79 o 
   5   7   6       24.88       25.84      1.54 o 
   6   7   6       50.10       55.42      3.78 o 
 -11   8   6        9.00        7.42      1.57 o 
 -10   8   6       87.75       87.28      4.38 o 
  -9   8   6       18.12       22.21      1.90 o 
  -8   8   6       19.31       20.55      1.49 o 
  -7   8   6        0.05       -0.38      0.47 o 
  -6   8   6        5.02        4.15      0.76 o 
  -5   8   6        0.25        0.17      0.44 o 
  -4   8   6      168.92      165.31      3.60 o 
  -3   8   6       49.69       49.82      1.74 o 
  -2   8   6        6.77        6.17      0.77 o 
  -1   8   6      188.83      175.21      3.43 o 
   0   8   6        0.56        0.63      0.73 o 
   1   8   6        2.80        2.14      0.59 o 
   2   8   6        6.74        6.15      1.09 o 
   3   8   6       20.42       20.26      1.60 o 
   4   8   6       18.40       17.88      1.62 o 
   5   8   6       28.04       25.18      1.97 o 
 -10   9   6        1.34        2.96      1.23 o 
  -9   9   6       82.74       79.68      3.27 o 
  -8   9   6        2.07        2.79      0.93 o 
  -7   9   6       56.80       55.79      2.39 o 
  -6   9   6      113.18      104.18      3.08 o 
  -5   9   6       62.80       58.96      1.95 o 
  -4   9   6       87.08       80.52      4.69 o 
  -3   9   6      271.74      279.32      4.79 o 
  -2   9   6       33.47       32.46      2.06 o 
  -1   9   6        5.67        5.90      0.82 o 
   0   9   6      126.04      130.89      3.05 o 
   1   9   6        5.35        7.32      0.93 o 
   2   9   6        2.71        2.76      0.88 o 
   3   9   6       85.56       86.46      3.83 o 
   4   9   6        9.76       12.79      1.66 o 
  -9  10   6        0.09        0.19      1.32 o 
  -8  10   6       12.01       12.09      1.61 o 
  -7  10   6       28.46       31.05      3.33 o 
  -6  10   6        7.60        9.24      1.03 o 
  -5  10   6       43.26       40.85      2.19 o 
  -4  10   6        6.40        6.71      0.95 o 
  -3  10   6      198.47      203.67      5.08 o 
  -2  10   6       21.60       17.90      1.65 o 
  -1  10   6        1.52        0.53      0.68 o 
   0  10   6      173.20      192.33      3.97 o 
   1  10   6        1.09        3.39      1.11 o 
   2  10   6        3.50        2.24      1.12 o 
   3  10   6       22.89       20.49      2.37 o 
  -8  11   6       13.28       15.62      1.88 o 
  -7  11   6        0.46        0.52      0.85 o 
  -6  11   6        1.62        1.07      0.72 o 
  -5  11   6        7.71        9.44      1.25 o 
  -4  11   6        0.17       -0.74      0.76 o 
  -3  11   6        1.92        3.23      1.34 o 
  -2  11   6       45.23       49.86      3.14 o 
  -1  11   6        7.78        7.25      1.25 o 
   0  11   6       41.05       40.57      2.90 o 
   1  11   6        5.82        8.10      1.46 o 
   2  11   6       14.85       15.29      2.19 o 
  -6  12   6       35.16       30.87      2.93 o 
  -5  12   6       51.90       51.69      3.05 o 
  -4  12   6        9.28        9.14      1.45 o 
  -3  12   6       35.95       35.33      3.55 o 
  -2  12   6        7.27       11.20      1.78 o 
  -1  12   6       17.11       18.54      4.64 o 
  -3 -12   7        1.78        2.87      1.34 o 
  -2 -12   7       25.53       30.81      2.73 o 
  -1 -12   7        2.84        1.54      1.88 o 
   0 -12   7        5.50        5.55      1.41 o 
   1 -12   7       38.53       36.10      4.81 o 
   2 -12   7        1.39        0.37      1.08 o 
   3 -12   7        3.62        8.09      2.08 o 
   4 -12   7       35.35       30.71      3.56 o 
  -5 -11   7       65.27       71.92      2.87 o 
  -4 -11   7        3.02        4.14      1.36 o 
  -3 -11   7        4.41        3.95      1.39 o 
  -2 -11   7       32.21       32.41      2.65 o 
  -1 -11   7       11.34       11.98      1.75 o 
   0 -11   7       56.82       58.54      2.17 o 
   1 -11   7        4.57        6.39      1.04 o 
   2 -11   7       60.08       71.22      5.80 o 
   3 -11   7        0.73        1.37      1.14 o 
   4 -11   7       35.03       33.87      2.87 o 
   5 -11   7        9.43       14.26      2.71 o 
  -7 -10   7        9.09       10.71      1.46 o 
  -6 -10   7        0.08        0.18      0.69 o 
  -5 -10   7        1.20        1.03      0.60 o 
  -4 -10   7        0.27        0.75      0.59 o 
  -3 -10   7       44.90       46.09      2.83 o 
  -2 -10   7      122.33      120.39      4.28 o 
  -1 -10   7       21.53       17.86      1.86 o 
   0 -10   7        0.06       -0.79      0.51 o 
   1 -10   7        2.25        2.49      0.81 o 
   2 -10   7        4.49        6.39      0.99 o 
   3 -10   7       65.68       70.42      3.36 o 
   4 -10   7        2.90        3.61      1.29 o 
   5 -10   7       14.70       18.43      2.22 o 
   6 -10   7        3.44        2.87      1.44 o 
  -8  -9   7       67.66       71.07      3.24 o 
  -7  -9   7        7.68        8.81      1.86 o 
  -6  -9   7        0.28        0.94      0.68 o 
  -5  -9   7       49.83       49.98      1.83 o 
  -4  -9   7        4.70        4.49      0.71 o 
  -3  -9   7       17.47       18.56      1.56 o 
  -2  -9   7       26.51       26.54      1.42 o 
  -1  -9   7        3.48        3.27      1.00 o 
   0  -9   7        6.10        8.15      0.98 o 
   1  -9   7      287.70      283.06      5.44 o 
   2  -9   7        2.49        1.23      0.71 o 
   3  -9   7       29.88       32.33      2.87 o 
   4  -9   7      131.80      136.56      4.82 o 
   5  -9   7       46.16       42.29      2.53 o 
   6  -9   7       44.89       48.21      4.38 o 
   7  -9   7       54.86       59.86      3.75 o 
  -9  -8   7       13.05       11.09      1.42 o 
  -8  -8   7        5.70        6.15      1.10 o 
  -7  -8   7       58.00       56.74      2.35 o 
  -6  -8   7      168.21      173.84      3.74 o 
  -5  -8   7        9.33        7.91      1.17 o 
  -4  -8   7        7.62        7.56      0.77 o 
  -3  -8   7       28.25       28.08      1.42 o 
  -2  -8   7       16.31       17.85      1.12 o 
  -1  -8   7       39.35       40.68      1.35 o 
   0  -8   7        0.76        0.94      0.51 o 
   1  -8   7       38.06       38.25      2.03 o 
   2  -8   7        3.74        1.98      1.51 o 
   3  -8   7      219.54      206.63      5.80 o 
   4  -8   7       74.80       77.72      2.26 o 
   5  -8   7       22.43       20.98      1.42 o 
   6  -8   7        6.73        7.18      1.01 o 
   7  -8   7      151.64      152.80      3.54 o 
   8  -8   7       45.60       45.49      2.95 o 
 -10  -7   7       21.69       20.27      3.19 o 
  -9  -7   7        5.48        7.19      1.26 o 
  -8  -7   7        5.62        5.91      1.03 o 
  -7  -7   7      132.22      124.21      3.60 o 
  -6  -7   7        3.92        3.84      0.78 o 
  -5  -7   7       29.04       29.50      1.80 o 
  -4  -7   7      154.03      156.37      2.76 o 
  -3  -7   7      177.99      179.43      3.55 o 
  -2  -7   7       52.55       52.95      1.46 o 
  -1  -7   7        6.86        5.08      0.55 o 
   0  -7   7      140.16      135.00      3.51 o 
   1  -7   7      822.13      823.59     12.99 o 
   2  -7   7      407.80      407.56      6.85 o 
   3  -7   7       11.40       12.88      1.01 o 
   4  -7   7      440.18      440.80      6.44 o 
   5  -7   7       42.07       45.59      2.13 o 
   6  -7   7        1.65        1.04      0.51 o 
   7  -7   7        6.38        6.99      0.90 o 
   8  -7   7       18.91       20.26      1.80 o 
 -10  -6   7        2.48        0.89      0.79 o 
  -9  -6   7       93.11       85.99      3.23 o 
  -8  -6   7        4.21        4.72      0.98 o 
  -7  -6   7       43.99       47.10      1.85 o 
  -6  -6   7        1.22        1.38      0.54 o 
  -5  -6   7      300.30      266.21      4.41 o 
  -4  -6   7        1.41        1.36      0.45 o 
  -3  -6   7      111.69      108.10      2.09 o 
  -2  -6   7        5.34        5.03      0.57 o 
  -1  -6   7       45.96       48.21      1.23 o 
   0  -6   7      647.11      606.75      6.91 o 
   1  -6   7       15.28       17.27      0.96 o 
   2  -6   7      513.35      504.74      5.51 o 
   3  -6   7       99.94       96.21      2.02 o 
   4  -6   7      117.93      121.70      3.08 o 
   5  -6   7       43.66       46.26      1.49 o 
   6  -6   7        2.74        2.22      0.57 o 
   7  -6   7        2.90        2.78      0.73 o 
   8  -6   7        6.36        5.73      1.08 o 
   9  -6   7        7.81        8.92      1.96 o 
 -11  -5   7      103.03      112.54      3.83 o 
 -10  -5   7       15.06       11.61      1.56 o 
  -9  -5   7       65.72       62.03      2.68 o 
  -8  -5   7        8.48        7.16      0.96 o 
  -7  -5   7        0.34        0.15      0.49 o 
  -6  -5   7      206.70      182.69      4.30 o 
  -5  -5   7       42.78       44.53      1.51 o 
  -4  -5   7      128.31      121.76      2.28 o 
  -3  -5   7       59.84       59.68      1.41 o 
  -2  -5   7        1.85        3.69      0.62 o 
  -1  -5   7        6.49        4.96      0.66 o 
   0  -5   7      200.28      202.78      2.58 o 
   1  -5   7      358.34      356.94      3.70 o 
   2  -5   7      438.63      423.24      4.70 o 
   3  -5   7      739.77      690.41      7.26 o 
   4  -5   7       69.45       65.35      1.40 o 
   5  -5   7        4.19        4.23      0.56 o 
   6  -5   7       27.87       25.78      1.32 o 
   7  -5   7        1.46        1.42      0.65 o 
   8  -5   7        9.17        6.86      1.90 o 
   9  -5   7       76.20       74.25      3.27 o 
 -11  -4   7        4.28        6.39      1.10 o 
 -10  -4   7       53.66       52.15      2.45 o 
  -9  -4   7      449.69      432.48      8.30 o 
  -8  -4   7       13.46       11.03      1.02 o 
  -7  -4   7        7.08        4.82      0.72 o 
  -6  -4   7      184.55      149.36      4.28 o 
  -5  -4   7       76.63       89.20      1.86 o 
  -4  -4   7      128.27      147.05      2.45 o 
  -3  -4   7       37.52       37.28      1.03 o 
  -2  -4   7      396.94      399.35      4.46 o 
  -1  -4   7        9.20        7.23      0.52 o 
   0  -4   7        0.53        0.10      0.17 o 
   1  -4   7       48.76       51.91      0.99 o 
   2  -4   7       63.81       65.95      1.27 o 
   3  -4   7      206.30      191.33      2.37 o 
   4  -4   7      192.27      176.19      2.65 o 
   5  -4   7       42.30       40.72      1.28 o 
   6  -4   7       21.26       23.84      1.14 o 
   7  -4   7        5.52        4.56      0.82 o 
   8  -4   7        5.21        4.72      0.88 o 
   9  -4   7        0.20        0.50      0.72 o 
 -12  -3   7       16.02       16.05      1.51 o 
 -11  -3   7        8.89       10.88      1.22 o 
 -10  -3   7       49.27       49.63      3.63 o 
  -9  -3   7       14.87       12.99      1.19 o 
  -8  -3   7        5.15        6.98      0.96 o 
  -7  -3   7       10.16       11.23      0.85 o 
  -6  -3   7      109.90      104.94      2.19 o 
  -5  -3   7      176.54      139.68      2.32 o 
  -4  -3   7      289.16      253.54      4.39 o 
  -3  -3   7       91.02       96.46      1.59 o 
  -2  -3   7        2.49        7.70      0.46 o 
  -1  -3   7        0.25        0.75      0.26 o 
   0  -3   7      105.60      140.67      1.60 o 
   1  -3   7      801.91      895.83      6.97 o 
   2  -3   7       19.55       14.69      0.59 o 
   3  -3   7      168.26      175.50      2.20 o 
   4  -3   7       35.52       35.48      1.23 o 
   5  -3   7      202.48      196.97      2.95 o 
   6  -3   7       20.25       17.46      1.10 o 
   7  -3   7        0.06        0.02      0.42 o 
   8  -3   7        2.76        2.71      0.71 o 
   9  -3   7       12.26       13.54      1.34 o 
 -12  -2   7        0.86        0.48      1.11 o 
 -11  -2   7        1.64        2.29      0.93 o 
 -10  -2   7       29.82       34.12      2.09 o 
  -9  -2   7       20.37       18.75      1.16 o 
  -8  -2   7       35.27       33.55      1.35 o 
  -7  -2   7       85.22       88.09      1.93 o 
  -6  -2   7      314.17      306.01      4.78 o 
  -5  -2   7       21.67       27.73      0.82 o 
  -4  -2   7      685.47      683.88     11.35 o 
  -3  -2   7       45.08       43.90      1.12 o 
  -2  -2   7      141.46      183.48      2.47 o 
  -1  -2   7       14.33       14.55      0.71 o 
   0  -2   7      103.47      115.78      1.42 o 
   1  -2   7     1710.63     1822.10     13.53 o 
   2  -2   7       12.95       12.01      0.53 o 
   3  -2   7       43.52       44.62      1.36 o 
   4  -2   7       74.90       82.10      2.07 o 
   5  -2   7       10.29        8.09      0.63 o 
   6  -2   7        0.63       -0.07      0.36 o 
   7  -2   7       10.71        9.40      0.85 o 
   8  -2   7      137.53      141.51      3.36 o 
   9  -2   7      146.47      139.65      3.54 o 
 -12  -1   7       51.05       53.18      1.91 o 
 -11  -1   7        3.62        5.63      0.71 o 
 -10  -1   7      471.43      449.46     10.94 o 
  -9  -1   7       47.73       42.47      2.48 o 
  -8  -1   7       10.79       12.63      0.91 o 
  -7  -1   7      341.48      318.50      3.68 o 
  -6  -1   7      151.92      149.23      2.06 o 
  -5  -1   7        5.25        3.14      0.30 o 
  -4  -1   7      654.81      645.69      7.02 o 
  -3  -1   7        5.23        2.31      0.32 o 
  -2  -1   7      182.99      214.86      3.00 o 
  -1  -1   7      418.55      451.96      5.29 o 
   0  -1   7        9.98        8.65      0.38 o 
   1  -1   7       27.28       26.79      0.64 o 
   2  -1   7      647.62      669.44      5.76 o 
   3  -1   7        0.11        0.32      0.29 o 
   4  -1   7       78.04       74.85      2.10 o 
   5  -1   7       28.27       25.84      1.05 o 
   6  -1   7        3.54        3.34      0.61 o 
   7  -1   7       11.96       11.40      1.01 o 
   8  -1   7       13.76       15.16      1.30 o 
   9  -1   7       27.14       34.71      2.03 o 
 -12   0   7       17.37       20.15      1.98 o 
 -11   0   7        0.18        0.65      0.81 o 
 -10   0   7      260.72      239.52      6.24 o 
  -9   0   7       10.14       11.99      1.80 o 
  -8   0   7        0.83        1.09      0.46 o 
  -7   0   7      212.29      220.78      2.61 o 
  -6   0   7      569.53      542.06      4.62 o 
  -5   0   7       27.97       31.81      0.64 o 
  -4   0   7      284.79      260.82      3.12 o 
  -3   0   7       57.45       67.79      1.18 o 
  -2   0   7      246.47      240.19      2.92 o 
  -1   0   7      692.67      761.33      6.62 o 
   0   0   7      931.59      999.33      7.67 o 
   1   0   7      283.45      303.10      3.09 o 
   2   0   7       56.27       64.24      1.08 o 
   3   0   7       23.39       22.47      0.93 o 
   4   0   7       36.28       38.59      1.32 o 
   5   0   7       17.32       16.36      0.92 o 
   6   0   7        5.14        3.18      0.62 o 
   7   0   7       81.94       85.26      2.27 o 
   8   0   7       39.14       42.86      2.12 o 
   9   0   7       29.33       36.24      2.69 o 
 -10   1   7       53.08       54.77      2.60 o 
  -9   1   7      102.69      102.97      2.92 o 
  -8   1   7       76.48       80.51      1.75 o 
  -7   1   7       28.96       32.55      0.79 o 
  -6   1   7       59.04       59.37      0.92 o 
  -5   1   7       45.46       47.79      0.80 o 
  -4   1   7        2.71        1.66      0.24 o 
  -3   1   7      133.95      143.02      2.06 o 
  -2   1   7        0.17        0.13      0.20 o 
  -1   1   7      114.29      128.12      1.48 o 
   0   1   7        1.20        0.63      0.22 o 
   1   1   7      164.18      160.58      1.87 o 
   2   1   7      440.65      436.58      4.34 o 
   3   1   7       45.34       40.77      1.73 o 
   4   1   7       65.14       64.91      1.62 o 
   5   1   7      234.12      230.26      3.35 o 
   6   1   7       53.74       58.59      1.79 o 
   7   1   7      101.33       98.63      2.49 o 
   8   1   7        6.55        9.37      1.27 o 
   9   1   7       17.81       13.27      1.72 o 
 -10   2   7      118.14      113.86      5.86 o 
  -9   2   7        0.03        0.08      0.52 o 
  -8   2   7       23.31       27.76      0.83 o 
  -7   2   7      116.97      121.04      1.75 o 
  -6   2   7      181.71      179.11      2.31 o 
  -5   2   7       30.73       25.26      0.89 o 
  -4   2   7      100.61      117.50      1.82 o 
  -3   2   7        7.69        8.10      0.46 o 
  -2   2   7      350.95      360.27      3.55 o 
  -1   2   7       13.94       15.05      0.53 o 
   0   2   7       10.38       12.49      0.52 o 
   1   2   7      827.11      876.29      7.36 o 
   2   2   7        2.15        1.18      0.32 o 
   3   2   7      263.31      277.44      3.89 o 
   4   2   7      140.27      137.03      2.53 o 
   5   2   7       34.53       32.47      1.43 o 
   6   2   7       41.08       38.08      1.64 o 
   7   2   7      113.52      119.28      3.10 o 
   8   2   7        0.00       -0.23      0.74 o 
 -12   3   7        8.32       13.08      2.84 o 
 -11   3   7       30.32       27.32      3.55 o 
 -10   3   7        8.28       10.03      0.89 o 
  -9   3   7       16.29       17.88      2.05 o 
  -8   3   7      149.91      134.74      4.20 o 
  -7   3   7       76.17       61.62      2.67 o 
  -6   3   7       83.44       87.86      1.78 o 
  -5   3   7       66.35       60.59      1.42 o 
  -4   3   7      397.97      403.51      5.25 o 
  -3   3   7      267.70      257.95      3.69 o 
  -2   3   7       72.05       83.81      1.55 o 
  -1   3   7      103.35      100.23      1.44 o 
   0   3   7        3.76        4.06      0.36 o 
   1   3   7        6.93        5.06      0.44 o 
   2   3   7        1.08        1.66      0.38 o 
   3   3   7        9.56        9.84      0.81 o 
   4   3   7       99.17       89.34      2.05 o 
   5   3   7        2.54        1.85      0.53 o 
   6   3   7      122.52      117.20      2.66 o 
   7   3   7       29.73       31.44      2.83 o 
   8   3   7       38.78       40.42      2.52 o 
 -12   4   7       42.10       41.46      2.06 o 
 -11   4   7       82.70       86.72      2.97 o 
 -10   4   7       39.00       32.00      1.73 o 
  -9   4   7       14.40       14.06      0.93 o 
  -8   4   7        0.80        1.30      0.40 o 
  -7   4   7       84.12       61.97      2.01 o 
  -6   4   7       10.03        9.03      0.99 o 
  -5   4   7       48.13       47.28      1.31 o 
  -4   4   7       13.89       10.52      1.32 o 
  -3   4   7        0.30        0.18      0.28 o 
  -2   4   7        9.97       11.82      0.76 o 
  -1   4   7       39.65       38.35      0.95 o 
   0   4   7       25.32       30.99      0.92 o 
   1   4   7      450.09      419.85      4.74 o 
   2   4   7       29.69       28.04      1.08 o 
   3   4   7      200.55      192.52      3.20 o 
   4   4   7        8.75        9.23      0.86 o 
   5   4   7      101.08      103.79      2.42 o 
   6   4   7        3.57        2.09      0.69 o 
   7   4   7        3.84        2.25      0.84 o 
   8   4   7       87.02       83.73      3.70 o 
 -12   5   7        1.61        3.25      0.95 o 
 -11   5   7        4.26        5.17      1.06 o 
 -10   5   7      149.24      150.87      3.38 o 
  -9   5   7      146.84      139.34      3.29 o 
  -8   5   7       32.35       31.31      1.35 o 
  -7   5   7      132.53      110.07      2.55 o 
  -6   5   7        0.31       -0.49      0.36 o 
  -5   5   7       42.08       42.13      1.51 o 
  -4   5   7        2.46        2.44      0.53 o 
  -3   5   7      117.56      124.09      2.13 o 
  -2   5   7       21.20       15.74      0.69 o 
  -1   5   7       59.81       58.06      1.28 o 
   0   5   7       99.89       89.76      1.91 o 
   1   5   7       68.05       61.48      1.51 o 
   2   5   7      259.95      276.56      3.60 o 
   3   5   7       10.63       10.47      0.89 o 
   4   5   7       27.43       32.42      1.53 o 
   5   5   7        4.61        4.02      0.76 o 
   6   5   7        0.57        0.42      0.68 o 
   7   5   7        3.51        3.94      1.11 o 
 -12   6   7        0.50        1.61      0.93 o 
 -11   6   7       16.75       16.13      1.77 o 
 -10   6   7       14.68       15.31      1.24 o 
  -9   6   7       54.40       58.57      2.17 o 
  -8   6   7       56.58       53.41      1.84 o 
  -7   6   7        2.32        2.46      0.56 o 
  -6   6   7        0.03        0.83      0.46 o 
  -5   6   7       81.63       78.79      2.56 o 
  -4   6   7        0.03       -0.14      0.36 o 
  -3   6   7       51.75       50.59      1.93 o 
  -2   6   7        6.82        5.91      0.51 o 
  -1   6   7      252.47      223.68      3.20 o 
   0   6   7      832.00      837.82      9.98 o 
   1   6   7       21.95       21.33      1.14 o 
   2   6   7       28.23       27.44      1.23 o 
   3   6   7      177.31      176.15      3.90 o 
   4   6   7       36.47       37.75      2.27 o 
   5   6   7        4.86        4.87      0.85 o 
   6   6   7       17.44       19.74      1.57 o 
 -11   7   7        0.22        1.11      0.91 o 
 -10   7   7      138.63      127.03      4.63 o 
  -9   7   7        2.50        3.73      0.81 o 
  -8   7   7       10.42       13.10      1.70 o 
  -7   7   7        3.06        3.06      0.67 o 
  -6   7   7       60.52       59.34      2.05 o 
  -5   7   7        7.00        7.53      0.89 o 
  -4   7   7       38.58       38.29      1.71 o 
  -3   7   7       75.15       71.76      1.96 o 
  -2   7   7        4.87        5.31      0.80 o 
  -1   7   7       26.08       25.98      1.20 o 
   0   7   7      327.30      323.84      4.75 o 
   1   7   7        0.89        1.00      0.53 o 
   2   7   7        0.19        0.37      0.79 o 
   3   7   7      202.88      196.94      4.36 o 
   4   7   7        0.04       -1.35      0.67 o 
   5   7   7       33.79       33.86      2.19 o 
   6   7   7       30.79       34.77      2.65 o 
 -11   8   7      183.15      188.11     15.61 o 
 -10   8   7       26.50       25.91      2.60 o 
  -9   8   7       22.95       23.46      3.58 o 
  -8   8   7       75.84       82.59      3.63 o 
  -7   8   7       66.42       68.51      2.36 o 
  -6   8   7       22.86       22.74      1.56 o 
  -5   8   7      119.87      122.80      2.77 o 
  -4   8   7      142.89      133.57      3.31 o 
  -3   8   7       53.48       59.42      1.88 o 
  -2   8   7      118.10      111.48      3.63 o 
  -1   8   7        7.48       10.01      0.94 o 
   0   8   7       35.78       33.76      1.66 o 
   1   8   7       18.72       18.73      1.17 o 
   2   8   7       13.80       12.34      1.29 o 
   3   8   7        1.25        0.83      0.83 o 
   4   8   7        1.48        1.24      0.90 o 
   5   8   7        0.96        1.94      1.14 o 
 -10   9   7        0.06       -0.09      1.23 o 
  -9   9   7        0.09       -0.72      0.86 o 
  -8   9   7        6.49        6.84      1.49 o 
  -7   9   7       67.22       64.46      2.52 o 
  -6   9   7        0.06        0.36      0.57 o 
  -5   9   7       23.27       18.94      1.33 o 
  -4   9   7       70.06       67.48      2.10 o 
  -3   9   7        3.05        2.98      0.79 o 
  -2   9   7       38.44       40.81      2.85 o 
  -1   9   7      102.13      107.18      2.67 o 
   0   9   7        4.97        4.97      0.88 o 
   1   9   7       32.86       38.29      1.99 o 
   2   9   7        2.50        2.31      2.07 o 
   3   9   7        6.03        5.44      1.17 o 
   4   9   7        8.69       11.35      2.25 o 
  -9  10   7        0.87        0.44      0.98 o 
  -8  10   7        2.90        1.78      1.12 o 
  -7  10   7        3.60        4.59      1.46 o 
  -6  10   7        0.39       -0.12      0.67 o 
  -5  10   7      164.70      159.29      3.57 o 
  -4  10   7        1.14        1.37      0.74 o 
  -3  10   7        0.56       -0.30      0.73 o 
  -2  10   7        0.35        0.32      0.78 o 
  -1  10   7      205.89      209.53      5.21 o 
   0  10   7       10.34       10.16      1.11 o 
   1  10   7       21.08       18.19      1.85 o 
   2  10   7      238.20      243.15      6.07 o 
  -8  11   7        0.27        0.95      1.23 o 
  -7  11   7       16.54       16.60      2.38 o 
  -6  11   7       20.43       14.99      1.74 o 
  -5  11   7       12.31       12.92      1.59 o 
  -4  11   7        1.60        0.29      0.85 o 
  -3  11   7        0.20        0.42      0.86 o 
  -2  11   7        8.99        7.94      1.30 o 
  -1  11   7       63.59       71.17      3.11 o 
   0  11   7        8.99        6.15      0.96 o 
   1  11   7       36.25       36.28      2.92 o 
  -5  12   7      134.24      140.22     12.87 o 
  -4  12   7       11.62       10.37      1.53 o 
  -3  12   7        1.52        1.94      1.24 o 
  -3 -12   8       17.73       26.00      3.31 o 
  -2 -12   8        2.14        2.18      1.82 o 
  -1 -12   8       21.44       23.58      2.37 o 
   0 -12   8        0.13        0.46      1.08 o 
   1 -12   8        0.95        1.63      0.88 o 
   2 -12   8       27.84       31.72      3.29 o 
  -5 -11   8        3.78        3.44      3.04 o 
  -4 -11   8        2.34        0.36      1.53 o 
  -3 -11   8        0.01        0.07      1.44 o 
  -2 -11   8       59.49       64.13      3.29 o 
  -1 -11   8       20.16       20.55      2.80 o 
   0 -11   8       34.97       35.29      2.64 o 
   1 -11   8       39.94       45.19      2.08 o 
   2 -11   8       61.84       72.92      5.97 o 
   3 -11   8       18.99       20.06      3.00 o 
   4 -11   8        0.73        0.26      1.17 o 
   5 -11   8       30.48       31.27      3.66 o 
  -7 -10   8       89.24       90.77      3.30 o 
  -6 -10   8       49.35       53.41      2.28 o 
  -5 -10   8       22.11       20.93      1.62 o 
  -4 -10   8       47.82       52.75      2.28 o 
  -3 -10   8        0.04        0.55      0.73 o 
  -2 -10   8        1.64        2.84      1.09 o 
  -1 -10   8        1.23        1.03      1.59 o 
   0 -10   8      123.94      130.75      3.32 o 
   1 -10   8       19.57       19.85      1.52 o 
   2 -10   8       63.42       66.36      3.23 o 
   3 -10   8       34.77       31.67      2.62 o 
   4 -10   8       34.38       38.95      3.01 o 
   5 -10   8        1.12        0.56      1.26 o 
   6 -10   8        4.04        5.20      2.29 o 
  -8  -9   8        4.49        5.99      1.18 o 
  -7  -9   8       61.49       71.51      2.95 o 
  -6  -9   8        1.24        0.71      0.73 o 
  -5  -9   8       15.44       17.61      1.29 o 
  -4  -9   8       84.22       96.12      2.49 o 
  -3  -9   8        0.73        0.66      0.82 o 
  -2  -9   8       16.69       15.64      1.26 o 
  -1  -9   8        0.88        0.20      0.81 o 
   0  -9   8        3.49        3.07      0.76 o 
   1  -9   8       43.78       38.11      1.87 o 
   2  -9   8       22.94       24.90      2.01 o 
   3  -9   8        0.01       -0.13      0.87 o 
   4  -9   8      223.06      228.07      6.62 o 
   5  -9   8        0.57       -0.75      1.04 o 
   6  -9   8       21.87       19.29      2.37 o 
   7  -9   8       24.79       20.80      3.22 o 
  -9  -8   8       13.45       11.93      1.48 o 
  -8  -8   8        8.07        8.33      1.24 o 
  -7  -8   8       66.71       70.03      2.73 o 
  -6  -8   8        8.10        5.42      0.98 o 
  -5  -8   8       69.03       73.06      2.55 o 
  -4  -8   8       43.17       47.78      1.74 o 
  -3  -8   8       40.94       48.04      1.66 o 
  -2  -8   8        1.54        0.80      0.51 o 
  -1  -8   8        5.91        7.89      0.88 o 
   0  -8   8        8.78        8.38      0.87 o 
   1  -8   8       11.20       13.03      1.13 o 
   2  -8   8       56.57       57.36      2.76 o 
   3  -8   8        0.21        0.11      0.86 o 
   4  -8   8        2.25        3.53      1.51 o 
   5  -8   8       78.99       78.42      3.92 o 
   6  -8   8        5.64        6.00      0.96 o 
   7  -8   8       32.76       32.69      1.91 o 
 -10  -7   8       85.68       91.57      4.51 o 
  -9  -7   8       10.53       13.36      1.43 o 
  -8  -7   8      152.53      148.79      3.94 o 
  -7  -7   8       16.35       15.00      1.40 o 
  -6  -7   8       22.38       21.14      1.57 o 
  -5  -7   8       75.49       66.22      2.31 o 
  -4  -7   8       10.51        7.77      1.11 o 
  -3  -7   8        0.15        0.04      0.41 o 
  -2  -7   8      117.62      120.79      2.35 o 
  -1  -7   8      117.56      117.91      2.42 o 
   0  -7   8      198.93      189.30      3.44 o 
   1  -7   8        5.44        4.72      0.72 o 
   2  -7   8      227.93      223.34      4.41 o 
   3  -7   8      352.47      350.51      7.38 o 
   4  -7   8      201.89      203.69      3.48 o 
   5  -7   8       34.94       37.46      1.66 o 
   6  -7   8       25.98       26.84      1.48 o 
   7  -7   8       58.10       54.43      2.30 o 
   8  -7   8        1.39       -0.12      0.84 o 
 -10  -6   8       17.87       15.98      1.53 o 
  -9  -6   8        6.20        4.15      0.92 o 
  -8  -6   8       11.68        9.08      1.13 o 
  -7  -6   8       12.76       11.42      1.21 o 
  -6  -6   8        4.15        3.40      0.73 o 
  -5  -6   8       82.65       78.16      2.10 o 
  -4  -6   8      266.05      257.90      4.04 o 
  -3  -6   8       83.94       85.21      1.86 o 
  -2  -6   8      121.05      109.29      2.11 o 
  -1  -6   8      359.54      355.49      4.49 o 
   0  -6   8       78.36       68.14      2.64 o 
   1  -6   8      152.69      146.92      2.88 o 
   2  -6   8       16.70       15.11      0.94 o 
   3  -6   8      175.71      175.63      2.73 o 
   4  -6   8      162.30      167.52      3.22 o 
   5  -6   8       21.97       21.78      1.12 o 
   6  -6   8       48.74       54.34      1.84 o 
   7  -6   8       47.93       48.56      2.17 o 
   8  -6   8        0.39        0.97      0.84 o 
 -11  -5   8       72.74       76.09      2.87 o 
 -10  -5   8        1.66        1.50      0.73 o 
  -9  -5   8        2.51        2.06      0.76 o 
  -8  -5   8      128.97      117.93      3.66 o 
  -7  -5   8      203.14      178.50      3.97 o 
  -6  -5   8       18.00       13.43      1.81 o 
  -5  -5   8      200.56      175.17      3.25 o 
  -4  -5   8      281.04      228.55      3.80 o 
  -3  -5   8       21.76       15.57      0.85 o 
  -2  -5   8        7.49        5.03      0.58 o 
  -1  -5   8        0.61        1.05      0.37 o 
   0  -5   8      116.16      117.17      2.05 o 
   1  -5   8      287.69      276.88      4.03 o 
   2  -5   8        0.42        1.00      0.34 o 
   3  -5   8        0.02        0.00      0.32 o 
   4  -5   8        1.81        2.07      0.45 o 
   5  -5   8      132.88      132.40      2.43 o 
   6  -5   8        0.07        0.89      0.54 o 
   7  -5   8       16.97       15.01      1.41 o 
   8  -5   8        2.77        1.33      0.75 o 
 -11  -4   8        0.14        1.02      0.71 o 
 -10  -4   8       14.66       13.24      1.26 o 
  -9  -4   8       40.12       46.61      2.55 o 
  -8  -4   8       63.81       59.07      2.08 o 
  -7  -4   8      549.71      507.76      8.83 o 
  -6  -4   8       64.33       54.03      1.86 o 
  -5  -4   8       69.89       54.18      2.10 o 
  -4  -4   8        0.53        0.36      0.50 o 
  -3  -4   8        0.19        2.16      0.39 o 
  -2  -4   8       13.82       16.95      0.99 o 
  -1  -4   8        3.37        2.59      0.39 o 
   0  -4   8      194.56      193.19      2.49 o 
   1  -4   8      106.02       97.48      1.73 o 
   2  -4   8        0.05        0.50      0.29 o 
   3  -4   8       17.65       19.30      0.92 o 
   4  -4   8       24.33       27.93      1.15 o 
   5  -4   8        1.87        1.32      0.44 o 
   6  -4   8        1.16        0.62      0.45 o 
   7  -4   8       21.61       22.22      2.30 o 
   8  -4   8        3.62        3.78      0.88 o 
   9  -4   8        0.64        0.32      0.96 o 
 -12  -3   8        6.36        6.67      1.27 o 
 -11  -3   8        1.12        0.81      0.64 o 
 -10  -3   8        9.93       12.18      1.14 o 
  -9  -3   8       15.86       17.02      1.51 o 
  -8  -3   8       67.40       65.90      2.08 o 
  -7  -3   8      500.17      470.94      7.33 o 
  -6  -3   8      243.05      255.01      4.57 o 
  -5  -3   8       24.95       29.36      1.20 o 
  -4  -3   8      124.44      118.99      2.65 o 
  -3  -3   8        7.87        3.15      0.44 o 
  -2  -3   8      308.82      308.79      5.63 o 
  -1  -3   8        0.08        0.37      0.24 o 
   0  -3   8        0.05        0.55      0.22 o 
   1  -3   8       18.17       14.19      0.55 o 
   2  -3   8       23.57       33.49      0.88 o 
   3  -3   8      672.41      671.77      7.09 o 
   4  -3   8       43.23       38.97      1.46 o 
   5  -3   8        0.45        1.24      0.39 o 
   6  -3   8       75.51       72.16      1.69 o 
   7  -3   8       65.28       69.75      2.09 o 
   8  -3   8       13.40       12.04      1.14 o 
   9  -3   8        0.30        0.06      1.35 o 
 -12  -2   8       18.00       17.79      1.42 o 
 -11  -2   8        1.19        1.81      0.59 o 
 -10  -2   8        1.34        0.66      0.48 o 
  -9  -2   8       54.16       50.41      1.87 o 
  -8  -2   8       97.27       97.20      2.45 o 
  -7  -2   8       18.73       16.17      1.09 o 
  -6  -2   8      321.09      299.45      4.47 o 
  -5  -2   8      261.97      235.63      4.68 o 
  -4  -2   8       86.74       81.71      2.48 o 
  -3  -2   8       16.55       20.18      1.29 o 
  -2  -2   8      173.66      146.52      2.13 o 
  -1  -2   8       80.32       93.13      1.46 o 
   0  -2   8        8.52        5.23      0.44 o 
   1  -2   8      199.89      178.98      2.07 o 
   2  -2   8      236.08      252.31      2.91 o 
   3  -2   8      640.83      641.39      6.82 o 
   4  -2   8      162.15      159.10      2.37 o 
   5  -2   8       52.65       46.57      1.31 o 
   6  -2   8       19.08       17.76      0.99 o 
   7  -2   8        0.80        1.21      0.57 o 
   8  -2   8       60.12       61.18      2.44 o 
   9  -2   8        7.83        9.42      2.13 o 
 -12  -1   8       33.63       34.46      1.51 o 
 -11  -1   8        6.41        5.11      0.70 o 
 -10  -1   8       13.05       12.61      1.05 o 
  -9  -1   8       86.58       92.00      2.29 o 
  -8  -1   8      964.36      935.13     12.64 o 
  -7  -1   8       31.38       33.36      1.35 o 
  -6  -1   8        3.05        1.90      0.45 o 
  -5  -1   8      336.72      312.64      4.41 o 
  -4  -1   8      181.98      171.47      3.50 o 
  -3  -1   8      138.30      147.57      2.57 o 
  -2  -1   8       57.55       56.89      1.53 o 
  -1  -1   8      460.41      471.42      5.43 o 
   0  -1   8       15.29       10.90      0.42 o 
   1  -1   8      151.00      164.48      1.84 o 
   2  -1   8       82.67       76.46      1.37 o 
   3  -1   8       54.90       51.73      1.28 o 
   4  -1   8        5.87        7.16      0.64 o 
   5  -1   8       13.79       13.83      0.89 o 
   6  -1   8       38.42       38.85      1.52 o 
   7  -1   8       46.00       46.56      1.96 o 
   8  -1   8        9.74        9.76      1.17 o 
   9  -1   8       39.92       48.35      3.59 o 
 -12   0   8        1.74        1.33      0.97 o 
 -11   0   8        2.51        3.91      1.80 o 
 -10   0   8        7.50        5.00      1.12 o 
  -9   0   8        1.72        1.80      0.80 o 
  -8   0   8      956.02      920.79     10.83 o 
  -7   0   8      221.76      211.74      3.24 o 
  -6   0   8      138.97      134.86      3.96 o 
  -5   0   8      392.04      367.97      4.97 o 
  -4   0   8      361.06      344.54      4.57 o 
  -3   0   8       11.51       12.55      0.65 o 
  -2   0   8       16.93       14.06      0.64 o 
  -1   0   8       76.72       89.56      1.28 o 
   0   0   8        1.13        1.99      0.25 o 
   1   0   8      203.75      217.15      2.25 o 
   2   0   8       87.85      101.12      1.57 o 
   3   0   8      373.12      368.47      4.41 o 
   4   0   8      109.47      110.75      2.06 o 
   5   0   8       24.99       27.15      1.31 o 
   6   0   8       92.52       88.82      2.06 o 
   7   0   8       54.41       51.62      2.04 o 
   8   0   8       11.81       14.25      1.36 o 
 -10   1   8       91.11       90.06      3.13 o 
  -9   1   8      144.02      150.44      4.82 o 
  -8   1   8       99.33      112.38      2.14 o 
  -7   1   8        0.20       -0.05      0.26 o 
  -6   1   8      423.13      418.58      4.96 o 
  -5   1   8        0.47        0.03      0.27 o 
  -4   1   8      189.90      174.51      4.10 o 
  -3   1   8      232.88      235.94      3.78 o 
  -2   1   8      363.96      381.40      3.89 o 
  -1   1   8       95.27       95.30      2.16 o 
   0   1   8        7.09        4.48      0.52 o 
   1   1   8       85.73       85.59      1.32 o 
   2   1   8      123.72      124.76      2.10 o 
   3   1   8      276.28      269.75      3.56 o 
   4   1   8      169.06      165.45      2.68 o 
   5   1   8       12.62       15.62      1.04 o 
   6   1   8       45.17       45.53      1.69 o 
   7   1   8       33.35       28.59      2.56 o 
   8   1   8       27.83       31.03      2.17 o 
  -9   2   8      188.31      182.03      3.33 o 
  -8   2   8       69.32       67.78      1.76 o 
  -7   2   8      192.91      178.34      3.23 o 
  -6   2   8       29.17       28.48      1.12 o 
  -5   2   8       37.18       36.13      1.25 o 
  -4   2   8       27.78       24.43      1.08 o 
  -3   2   8      185.93      183.43      2.80 o 
  -2   2   8       73.11       71.32      1.39 o 
  -1   2   8        1.18        0.67      0.25 o 
   0   2   8        1.78        2.40      0.31 o 
   1   2   8      133.94      127.20      1.81 o 
   2   2   8       15.95       15.66      0.89 o 
   3   2   8       75.87       78.11      1.83 o 
   4   2   8        2.33        2.22      0.55 o 
   5   2   8        9.84        9.53      0.89 o 
   6   2   8      205.49      205.84      4.07 o 
   7   2   8       95.86       98.00      2.76 o 
   8   2   8      135.24      143.55      7.12 o 
 -12   3   8        0.66        0.84      0.56 o 
 -11   3   8        3.95        5.44      0.87 o 
 -10   3   8       22.19       20.59      1.30 o 
  -9   3   8      203.42      206.82      3.86 o 
  -8   3   8        0.58       -0.68      0.52 o 
  -7   3   8        6.54       10.41      0.96 o 
  -6   3   8        0.70        0.44      0.50 o 
  -5   3   8       21.80       26.14      1.17 o 
  -4   3   8       25.05       26.07      1.07 o 
  -3   3   8       49.78       52.38      1.19 o 
  -2   3   8      507.58      479.07      5.57 o 
  -1   3   8      112.56      120.43      1.76 o 
   0   3   8      287.95      272.30      3.05 o 
   1   3   8        1.46        1.00      0.36 o 
   2   3   8       12.73        9.56      0.63 o 
   3   3   8       48.22       48.78      1.52 o 
   4   3   8       10.02       12.12      0.96 o 
   5   3   8       75.74       73.65      2.04 o 
   6   3   8        0.53        0.73      0.55 o 
   7   3   8        3.54        5.06      1.01 o 
 -12   4   8       32.55       30.10      2.03 o 
 -11   4   8        8.03        5.83      0.99 o 
 -10   4   8       21.21       22.01      1.55 o 
  -9   4   8        0.27       -0.06      0.39 o 
  -8   4   8       48.79       38.95      2.45 o 
  -7   4   8       30.39       25.78      1.70 o 
  -6   4   8        7.81       15.92      1.47 o 
  -5   4   8      398.47      339.74      5.44 o 
  -4   4   8       61.02       63.07      1.57 o 
  -3   4   8      117.36      125.14      2.11 o 
  -2   4   8       42.05       36.12      1.13 o 
  -1   4   8       17.30       14.45      0.78 o 
   0   4   8        4.76        3.23      0.49 o 
   1   4   8        0.15        0.25      0.38 o 
   2   4   8        2.10        1.81      0.48 o 
   3   4   8      305.60      294.00      4.38 o 
   4   4   8        2.63        2.89      0.66 o 
   5   4   8       86.66       86.82      2.31 o 
   6   4   8        1.38        2.70      0.82 o 
   7   4   8       67.93       74.26      2.65 o 
 -12   5   8        1.10        0.32      0.72 o 
 -11   5   8        2.82        3.74      2.15 o 
 -10   5   8       14.57       14.66      1.13 o 
  -9   5   8        3.79        4.68      0.95 o 
  -8   5   8       65.89       72.55      2.34 o 
  -7   5   8        9.93        9.28      1.23 o 
  -6   5   8       50.20       52.61      2.50 o 
  -5   5   8      152.65      140.45      4.35 o 
  -4   5   8        8.85       15.75      1.74 o 
  -3   5   8        0.67        0.96      0.36 o 
  -2   5   8       26.81       34.68      1.39 o 
  -1   5   8        0.26       -0.30      0.33 o 
   0   5   8       88.56       74.50      1.78 o 
   1   5   8      361.06      363.87      5.08 o 
   2   5   8        3.23        2.87      0.58 o 
   3   5   8      178.40      173.88      4.45 o 
   4   5   8        7.69        9.61      1.47 o 
   5   5   8        0.24        0.91      0.63 o 
   6   5   8        3.24        4.20      0.98 o 
 -12   6   8        1.49       -0.23      0.81 o 
 -11   6   8      105.60       99.20      4.17 o 
 -10   6   8       96.94       95.66      9.24 o 
  -9   6   8       28.60       31.86      1.77 o 
  -8   6   8       44.60       42.75      2.63 o 
  -7   6   8       98.62      100.50      3.04 o 
  -6   6   8        0.78        0.07      0.66 o 
  -5   6   8        0.77        1.72      0.61 o 
  -4   6   8        0.06        0.26      0.43 o 
  -3   6   8       39.32       40.89      1.44 o 
  -2   6   8        0.07       -0.03      0.35 o 
  -1   6   8        0.21        0.44      0.41 o 
   0   6   8      121.50      127.08      2.51 o 
   1   6   8      316.45      313.13      5.97 o 
   2   6   8      163.68      162.93      3.00 o 
   3   6   8      197.35      195.48      4.30 o 
   4   6   8      150.91      151.33      3.84 o 
   5   6   8       11.70       10.27      1.40 o 
   6   6   8       40.79       45.51      3.01 o 
 -11   7   8       21.87       26.34      2.45 o 
 -10   7   8        1.97        0.89      0.94 o 
  -9   7   8       57.15       59.86      4.22 o 
  -8   7   8       37.63       40.99      2.22 o 
  -7   7   8        0.04        0.92      0.62 o 
  -6   7   8        0.17        0.36      0.58 o 
  -5   7   8       21.62       20.96      6.03 o 
  -4   7   8        7.70        6.55      0.84 o 
  -3   7   8       17.83       18.78      1.29 o 
  -2   7   8        5.19        5.50      0.81 o 
  -1   7   8       67.38       59.08      1.63 o 
   0   7   8       61.65       63.21      1.79 o 
   1   7   8       11.40       12.17      0.97 o 
   2   7   8       48.34       45.78      2.18 o 
   3   7   8       29.96       33.87      2.52 o 
   4   7   8        7.49        7.16      1.21 o 
   5   7   8        1.42        1.03      0.98 o 
 -11   8   8       20.68       26.85      2.63 o 
 -10   8   8       12.38       10.96      1.77 o 
  -9   8   8      217.77      231.60      9.07 o 
  -8   8   8       61.85       73.04      3.64 o 
  -7   8   8       13.91       16.86      1.64 o 
  -6   8   8       60.13       70.79      2.86 o 
  -5   8   8      154.51      154.38      3.60 o 
  -4   8   8        0.16        0.16      0.55 o 
  -3   8   8       22.91       22.46      1.58 o 
  -2   8   8        6.27        8.39      1.13 o 
  -1   8   8       10.61       10.56      1.00 o 
   0   8   8      103.87      103.80      2.64 o 
   1   8   8        7.21        9.21      1.53 o 
   2   8   8       66.65       67.48      2.56 o 
   3   8   8       50.34       47.04      2.48 o 
   4   8   8       15.86       16.12      1.67 o 
 -10   9   8        0.60        3.50      2.14 o 
  -9   9   8       39.20       36.06      3.10 o 
  -8   9   8        0.00        1.16      1.08 o 
  -7   9   8        4.21        4.86      1.37 o 
  -6   9   8       94.17       94.59      3.52 o 
  -5   9   8        3.63        3.11      1.11 o 
  -4   9   8       31.28       38.56      2.09 o 
  -3   9   8       53.13       53.83      2.48 o 
  -2   9   8       61.48       55.49      2.51 o 
  -1   9   8       57.97       55.78      2.60 o 
   0   9   8      141.12      138.21      3.22 o 
   1   9   8       17.87       20.66      1.89 o 
   2   9   8        1.57        1.49      1.07 o 
   3   9   8       10.06       11.63      1.48 o 
  -9  10   8       16.51       15.09      5.28 o 
  -8  10   8        0.07       -0.94      0.88 o 
  -7  10   8        2.12        2.49      1.27 o 
  -6  10   8        2.59        3.46      1.29 o 
  -5  10   8       32.02       30.23      2.57 o 
  -4  10   8       36.16       33.29      2.93 o 
  -3  10   8        3.12        2.52      1.18 o 
  -2  10   8       55.86       55.07      2.80 o 
  -1  10   8       64.84       66.41      3.19 o 
   0  10   8      145.30      152.04      3.47 o 
   1  10   8        2.38        3.31      1.18 o 
   2  10   8       14.00       12.86      2.04 o 
  -7  11   8       31.81       31.25      2.42 o 
  -6  11   8      114.65      122.07      4.63 o 
  -5  11   8       30.18       30.80      4.12 o 
  -4  11   8        2.41        3.14      1.29 o 
  -3  11   8        5.21        5.77      1.47 o 
  -2  11   8        0.34        1.08      1.25 o 
  -1  11   8        4.23        3.72      1.90 o 
  -1 -12   9       11.23       15.92      2.63 o 
   0 -12   9        5.69        5.38      1.87 o 
  -5 -11   9        7.73        8.22      2.27 o 
  -4 -11   9        1.53        2.43      1.68 o 
  -3 -11   9       60.66       60.93      4.22 o 
  -2 -11   9        5.32        5.59      1.83 o 
  -1 -11   9        3.79        4.43      1.77 o 
   0 -11   9       11.21       13.22      2.27 o 
   1 -11   9        1.05        1.66      0.92 o 
   2 -11   9        4.91        7.48      1.58 o 
   3 -11   9       13.92       14.93      2.02 o 
   4 -11   9       49.97       53.42      4.16 o 
  -6 -10   9        1.64        1.53      0.85 o 
  -5 -10   9       74.08       80.52      2.75 o 
  -4 -10   9        6.28        6.90      1.44 o 
  -3 -10   9        5.88        6.72      2.23 o 
  -2 -10   9       16.17       20.12      2.64 o 
  -1 -10   9       46.78       52.32      3.56 o 
   0 -10   9        2.08        0.00      1.29 o 
   1 -10   9        4.66        5.63      1.01 o 
   2 -10   9       40.44       40.94      3.81 o 
   3 -10   9        1.52        0.32      1.10 o 
   4 -10   9       23.11       23.92      2.44 o 
   5 -10   9       31.24       30.43      2.86 o 
  -7  -9   9        9.62       14.42      1.64 o 
  -6  -9   9       30.96       33.65      2.45 o 
  -5  -9   9       24.38       30.84      2.15 o 
  -4  -9   9        2.40        3.05      0.85 o 
  -3  -9   9        1.18        0.17      0.68 o 
  -2  -9   9       51.48       56.14      7.72 o 
  -1  -9   9       43.56       51.80      3.38 o 
   0  -9   9       21.02       22.24      1.47 o 
   1  -9   9       21.14       23.02      1.54 o 
   2  -9   9       15.92       18.37      1.40 o 
   3  -9   9       76.31       75.05      6.38 o 
   4  -9   9       12.26       10.08      1.77 o 
   5  -9   9        0.13       -0.57      1.04 o 
   6  -9   9      146.02      131.98      6.65 o 
  -9  -8   9        7.56        9.55      1.36 o 
  -8  -8   9       29.91       29.90      2.10 o 
  -7  -8   9        1.42        1.38      0.81 o 
  -6  -8   9       34.72       34.40      2.09 o 
  -5  -8   9        0.29        1.34      0.80 o 
  -4  -8   9       20.81       19.10      1.60 o 
  -3  -8   9        3.79        2.76      0.75 o 
  -2  -8   9        7.44        7.92      1.10 o 
  -1  -8   9       17.85       20.62      1.55 o 
   0  -8   9       23.82       22.39      1.48 o 
   1  -8   9       10.54       10.63      1.10 o 
   2  -8   9       53.92       52.45      3.33 o 
   3  -8   9      158.56      161.02      5.12 o 
   4  -8   9       17.73       14.22      1.86 o 
   5  -8   9       14.93       15.72      3.51 o 
   6  -8   9      120.43      127.74      7.11 o 
   7  -8   9        2.13        3.26      2.10 o 
  -9  -7   9        3.48        4.19      0.95 o 
  -8  -7   9       74.21       72.88      2.73 o 
  -7  -7   9        0.23       -0.54      0.54 o 
  -6  -7   9      172.78      169.89      5.34 o 
  -5  -7   9       25.41       26.52      1.97 o 
  -4  -7   9       22.42       22.24      1.86 o 
  -3  -7   9      102.53       93.21      2.48 o 
  -2  -7   9       11.92       14.80      1.31 o 
  -1  -7   9       29.71       23.17      1.09 o 
   0  -7   9        2.80        4.61      0.71 o 
   1  -7   9        2.94        1.32      0.61 o 
   2  -7   9       79.79       79.49      3.21 o 
   3  -7   9        3.95        1.96      1.00 o 
   4  -7   9       23.26       23.59      2.21 o 
   5  -7   9      370.46      388.64      8.02 o 
   6  -7   9        7.31       10.91      1.17 o 
   7  -7   9        3.29        4.58      0.99 o 
 -10  -6   9        4.46        5.28      1.05 o 
  -9  -6   9       42.52       43.82      2.24 o 
  -8  -6   9        1.78        1.76      0.89 o 
  -7  -6   9       10.17       13.98      1.31 o 
  -6  -6   9       49.41       45.74      2.10 o 
  -5  -6   9       44.22       37.37      2.21 o 
  -4  -6   9       22.75       25.65      1.44 o 
  -3  -6   9        8.72        7.13      1.06 o 
  -2  -6   9      186.57      172.17      3.54 o 
  -1  -6   9        8.20        7.23      0.70 o 
   0  -6   9      105.05      115.48      2.68 o 
   1  -6   9        0.61        1.11      0.65 o 
   2  -6   9        1.65        2.12      0.60 o 
   3  -6   9      128.97      130.33      3.50 o 
   4  -6   9        9.80       10.43      0.90 o 
   5  -6   9       56.04       56.14      2.45 o 
   6  -6   9       41.81       44.46      1.71 o 
   7  -6   9        0.05        0.38      0.62 o 
 -11  -5   9       72.82       76.01      2.88 o 
 -10  -5   9       23.88       24.93      2.38 o 
  -9  -5   9        0.04        0.14      0.58 o 
  -8  -5   9       21.30       25.07      1.69 o 
  -7  -5   9        8.62        7.69      0.98 o 
  -6  -5   9      123.94       98.98      2.76 o 
  -5  -5   9      314.41      253.71      5.49 o 
  -4  -5   9       22.98       24.74      2.52 o 
  -3  -5   9       92.58       82.37      1.99 o 
  -2  -5   9      454.42      372.65      5.96 o 
  -1  -5   9        4.31        1.41      0.39 o 
   0  -5   9        9.83       10.39      0.76 o 
   1  -5   9      133.68      132.24      2.69 o 
   2  -5   9       76.71       74.62      2.04 o 
   3  -5   9       83.01       83.66      1.77 o 
   4  -5   9       38.31       35.54      1.27 o 
   5  -5   9        0.83        0.74      0.45 o 
   6  -5   9       14.05       11.96      1.04 o 
   7  -5   9       60.26       67.56      3.35 o 
   8  -5   9       15.65       15.71      1.57 o 
 -11  -4   9       40.53       44.26      2.15 o 
 -10  -4   9       55.39       59.10      2.45 o 
  -9  -4   9        0.44        0.13      0.54 o 
  -8  -4   9        0.82        1.52      0.68 o 
  -7  -4   9       16.38       11.44      1.10 o 
  -6  -4   9       21.42       16.98      1.28 o 
  -5  -4   9      875.80      757.47     12.38 o 
  -4  -4   9        1.21        2.60      0.57 o 
  -3  -4   9       60.79       59.50      1.78 o 
  -2  -4   9        3.82        9.03      0.91 o 
  -1  -4   9      164.11      156.91      2.65 o 
   0  -4   9      285.44      264.05      3.56 o 
   1  -4   9      295.72      280.48      4.19 o 
   2  -4   9      275.63      257.50      3.50 o 
   3  -4   9        4.20        2.76      0.46 o 
   4  -4   9      138.41      138.88      3.51 o 
   5  -4   9       16.27       13.49      0.92 o 
   6  -4   9        8.26        7.27      0.72 o 
   7  -4   9        1.52        1.53      0.68 o 
   8  -4   9        2.34        2.46      0.84 o 
 -12  -3   9       26.26       28.59      1.71 o 
 -11  -3   9        2.26        3.14      0.89 o 
 -10  -3   9       15.36       16.94      1.32 o 
  -9  -3   9        0.01        0.28      0.78 o 
  -8  -3   9        4.45        2.68      0.81 o 
  -7  -3   9       12.86       13.16      1.43 o 
  -6  -3   9       12.39       11.14      1.11 o 
  -5  -3   9       81.56       81.70      2.56 o 
  -4  -3   9       17.98       24.17      1.35 o 
  -3  -3   9      145.98      126.05      2.61 o 
  -2  -3   9        7.98        8.58      1.30 o 
  -1  -3   9        4.63        2.93      0.48 o 
   0  -3   9       35.15       38.17      1.03 o 
   1  -3   9       35.29       39.14      1.14 o 
   2  -3   9      292.02      279.79      3.03 o 
   3  -3   9      328.93      305.76      3.92 o 
   4  -3   9      390.60      383.57      4.78 o 
   5  -3   9       13.22       18.02      0.98 o 
   6  -3   9        2.44        2.22      0.48 o 
   7  -3   9        6.44        4.54      0.83 o 
   8  -3   9       16.12       22.23      1.82 o 
 -12  -2   9       28.82       28.11      1.57 o 
 -11  -2   9       43.42       42.88      1.86 o 
 -10  -2   9        1.61        1.97      0.60 o 
  -9  -2   9       22.72       21.02      1.35 o 
  -8  -2   9       26.05       24.64      2.60 o 
  -7  -2   9       38.35       39.50      2.31 o 
  -6  -2   9        7.38        8.82      0.99 o 
  -5  -2   9       13.66       11.35      0.92 o 
  -4  -2   9      300.15      284.66      5.58 o 
  -3  -2   9        8.77        9.99      0.80 o 
  -2  -2   9      115.66      111.76      2.80 o 
  -1  -2   9       21.56       17.81      0.81 o 
   0  -2   9       24.09       23.56      0.78 o 
   1  -2   9       27.87       28.77      0.89 o 
   2  -2   9       16.74       11.99      0.64 o 
   3  -2   9        6.43        6.80      0.67 o 
   4  -2   9       71.29       74.71      1.71 o 
   5  -2   9      100.77      103.09      2.14 o 
   6  -2   9        4.21        3.66      0.63 o 
   7  -2   9        0.52        0.49      0.62 o 
   8  -2   9        5.23        7.70      1.10 o 
 -12  -1   9        3.37        4.73      0.75 o 
 -11  -1   9        9.67       11.14      0.98 o 
 -10  -1   9       30.95       28.37      1.38 o 
  -9  -1   9        0.68        0.90      0.48 o 
  -8  -1   9       14.67       13.58      1.02 o 
  -7  -1   9        4.81        6.90      1.60 o 
  -6  -1   9     3818.90     3649.82     50.80 o 
  -5  -1   9        7.13        5.21      0.67 o 
  -4  -1   9       47.17       38.01      1.65 o 
  -3  -1   9      318.62      309.69      4.84 o 
  -2  -1   9        7.96        8.09      0.72 o 
  -1  -1   9      111.52      103.92      1.86 o 
   0  -1   9        0.63        0.78      0.24 o 
   1  -1   9      106.89      114.27      1.63 o 
   2  -1   9       13.79        9.07      0.57 o 
   3  -1   9      180.01      183.70      2.76 o 
   4  -1   9        0.69        1.04      0.42 o 
   5  -1   9        8.45       11.41      0.88 o 
   6  -1   9       27.92       25.56      1.84 o 
   7  -1   9       61.26       60.70      2.50 o 
   8  -1   9       69.62       70.30      2.59 o 
 -12   0   9       14.80       16.40      2.48 o 
 -11   0   9       17.15       18.75      1.07 o 
 -10   0   9        0.62        1.17      0.52 o 
  -9   0   9        4.96        4.33      0.98 o 
  -8   0   9        0.00       -0.08      0.40 o 
  -7   0   9        6.00        5.97      0.78 o 
  -6   0   9     1408.46     1336.67     19.73 o 
  -5   0   9       53.76       47.63      1.75 o 
  -4   0   9      546.36      526.20      9.39 o 
  -3   0   9     2797.97     2735.06     29.49 o 
  -2   0   9       16.07        9.71      1.27 o 
  -1   0   9        8.37        5.72      0.95 o 
   0   0   9       97.00      101.98      1.51 o 
   1   0   9      519.15      516.90      4.93 o 
   2   0   9      536.85      523.94      5.29 o 
   3   0   9        0.29       -0.01      0.35 o 
   4   0   9       22.10       22.19      1.10 o 
   5   0   9       39.05       36.71      1.47 o 
   6   0   9       98.24       93.64      2.38 o 
   7   0   9        3.04        5.22      0.87 o 
   8   0   9       43.02       50.54      3.24 o 
 -10   1   9        0.49        1.15      0.71 o 
  -9   1   9       68.75       69.35      2.13 o 
  -8   1   9       29.75       27.98      1.39 o 
  -7   1   9        1.26        0.32      0.43 o 
  -6   1   9       11.56       15.10      1.32 o 
  -5   1   9       88.69       88.70      2.07 o 
  -4   1   9       35.61       37.46      2.56 o 
  -3   1   9       11.70        8.73      0.65 o 
  -2   1   9      141.58      151.10      2.87 o 
  -1   1   9       30.67       27.29      1.03 o 
   0   1   9       23.18       26.06      0.86 o 
   1   1   9      206.81      212.24      3.34 o 
   2   1   9       44.09       36.39      1.08 o 
   3   1   9        0.01        0.56      0.42 o 
   4   1   9        7.30        7.09      0.77 o 
   5   1   9       11.46       10.44      1.14 o 
   6   1   9        4.42        3.67      0.77 o 
   7   1   9        1.02        1.26      0.76 o 
   8   1   9        1.63        1.21      1.09 o 
 -11   2   9       35.23       41.05      1.99 o 
 -10   2   9       68.93       70.85      2.89 o 
  -9   2   9        1.84        2.68      1.12 o 
  -8   2   9       23.74       24.72      2.53 o 
  -7   2   9      236.84      241.54      4.70 o 
  -6   2   9       27.86       28.21      1.36 o 
  -5   2   9       12.93       14.61      0.98 o 
  -4   2   9       51.16       52.70      1.62 o 
  -3   2   9      118.55      125.24      2.30 o 
  -2   2   9        4.99        7.85      0.68 o 
  -1   2   9       48.47       54.04      1.49 o 
   0   2   9        7.16        5.59      0.50 o 
   1   2   9       49.54       41.70      1.19 o 
   2   2   9       55.81       60.63      1.59 o 
   3   2   9       26.84       24.98      1.25 o 
   4   2   9       17.57       16.24      1.10 o 
   5   2   9       83.72       82.61      2.19 o 
   6   2   9        7.20        7.70      0.95 o 
   7   2   9        0.74        0.36      0.76 o 
 -12   3   9        8.66       11.38      1.34 o 
 -11   3   9       37.87       36.10      2.11 o 
 -10   3   9      180.55      180.63      5.96 o 
  -9   3   9      129.89      130.94      3.33 o 
  -8   3   9       33.95       30.68      1.79 o 
  -7   3   9      249.87      225.51      4.58 o 
  -6   3   9       58.10       68.51      2.55 o 
  -5   3   9      375.80      343.09      6.52 o 
  -4   3   9      193.13      153.41      3.14 o 
  -3   3   9        0.30        0.37      0.38 o 
  -2   3   9      239.78      215.01      3.45 o 
  -1   3   9       84.45       92.72      1.83 o 
   0   3   9      198.18      195.24      2.85 o 
   1   3   9       10.99        9.82      0.76 o 
   2   3   9      200.35      196.60      3.04 o 
   3   3   9       35.98       37.90      1.77 o 
   4   3   9       17.08       16.46      1.14 o 
   5   3   9       46.25       42.03      2.98 o 
   6   3   9        0.33       -0.14      0.69 o 
   7   3   9       64.97       68.38      2.92 o 
 -12   4   9        6.68        7.85      1.36 o 
 -11   4   9        1.67        3.92      1.09 o 
 -10   4   9       39.52       39.31      2.00 o 
  -9   4   9       27.97       26.10      1.40 o 
  -8   4   9       35.05       33.58      2.05 o 
  -7   4   9      377.05      330.84      7.63 o 
  -6   4   9        2.67        7.69      1.90 o 
  -5   4   9      168.24      146.88      3.51 o 
  -4   4   9      126.25      106.14      2.19 o 
  -3   4   9        0.31        1.35      0.46 o 
  -2   4   9        0.13        1.38      0.59 o 
  -1   4   9       14.70       22.95      1.07 o 
   0   4   9      224.27      210.06      3.84 o 
   1   4   9       22.10       22.19      1.13 o 
   2   4   9        1.05        0.74      0.49 o 
   3   4   9       64.43       61.97      2.81 o 
   4   4   9      110.23      108.93      4.66 o 
   5   4   9      141.43      140.88      3.39 o 
   6   4   9       21.74       18.60      1.72 o 
 -12   5   9       25.06       26.74      2.61 o 
 -11   5   9      216.46      230.13      8.77 o 
 -10   5   9       45.37       47.52      1.97 o 
  -9   5   9        8.47        9.03      1.01 o 
  -8   5   9       18.38       18.84      1.91 o 
  -7   5   9       22.31       24.83      2.03 o 
  -6   5   9        0.49        0.29      0.61 o 
  -5   5   9        3.69        1.80      0.89 o 
  -4   5   9        1.59        2.69      0.57 o 
  -3   5   9      106.73      104.21      5.56 o 
  -2   5   9        7.14        9.94      0.84 o 
  -1   5   9        8.49        7.62      0.63 o 
   0   5   9       34.73       34.40      1.60 o 
   1   5   9       71.40       72.32      1.87 o 
   2   5   9      168.94      158.83      2.95 o 
   3   5   9      193.91      177.75      4.69 o 
   4   5   9        2.73        1.79      0.89 o 
   5   5   9      138.41      136.53      3.76 o 
   6   5   9        4.87        2.45      1.35 o 
 -12   6   9       18.38       16.39      1.89 o 
 -11   6   9        2.27        1.69      1.69 o 
 -10   6   9        0.10       -0.34      0.71 o 
  -9   6   9        4.25        1.68      0.65 o 
  -8   6   9       19.37       19.64      1.55 o 
  -7   6   9        9.67       10.64      2.01 o 
  -6   6   9      136.47      129.47      4.48 o 
  -5   6   9        0.83        1.51      0.80 o 
  -4   6   9       21.32       16.98      1.38 o 
  -3   6   9        1.47        0.45      0.78 o 
  -2   6   9        3.50        1.96      0.58 o 
  -1   6   9        0.16        0.40      0.44 o 
   0   6   9        1.72        2.05      0.58 o 
   1   6   9        2.30        2.27      0.61 o 
   2   6   9        3.39        2.74      0.84 o 
   3   6   9       16.63       17.83      1.72 o 
   4   6   9      112.71      106.70      4.95 o 
   5   6   9       22.03       23.83      1.94 o 
 -11   7   9       13.07       16.75      3.86 o 
 -10   7   9        2.16        3.44      1.13 o 
  -9   7   9        4.21        6.05      1.59 o 
  -8   7   9       54.76       48.62      2.35 o 
  -7   7   9      121.67      123.13      7.25 o 
  -6   7   9        0.52        1.52      0.88 o 
  -5   7   9       27.85       28.53      1.85 o 
  -4   7   9        8.71        7.23      1.25 o 
  -3   7   9        9.71        9.66      1.18 o 
  -2   7   9       15.83       16.26      1.72 o 
  -1   7   9        0.97       -0.17      0.52 o 
   0   7   9       21.25       26.81      2.68 o 
   1   7   9      219.30      217.20      3.79 o 
   2   7   9        7.11        9.27      1.20 o 
   3   7   9       56.31       55.83      2.73 o 
   4   7   9       12.89        8.97      1.35 o 
 -10   8   9        0.60       -0.51      0.84 o 
  -9   8   9       37.94       46.99      3.45 o 
  -8   8   9       50.55       51.18      3.57 o 
  -7   8   9      269.66      284.40      6.57 o 
  -6   8   9       67.39       80.31      6.33 o 
  -5   8   9       31.77       34.31      2.16 o 
  -4   8   9       14.85       18.43      1.63 o 
  -3   8   9      110.23      119.45      3.56 o 
  -2   8   9        0.34       -0.34      0.79 o 
  -1   8   9        0.15        0.71      0.90 o 
   0   8   9       14.67       15.03      1.22 o 
   1   8   9       12.14       12.25      1.96 o 
   2   8   9        4.37        4.82      1.08 o 
   3   8   9       36.90       37.21      2.28 o 
 -10   9   9        2.13        3.38      1.32 o 
  -9   9   9        9.14        5.48      1.45 o 
  -8   9   9        3.73        3.44      1.30 o 
  -7   9   9        8.80       10.82      1.89 o 
  -6   9   9       52.12       56.67      2.68 o 
  -5   9   9        0.82        0.24      0.69 o 
  -4   9   9       36.59       33.86      2.00 o 
  -3   9   9       26.50       25.62      2.28 o 
  -2   9   9       15.59       13.64      1.80 o 
  -1   9   9        0.42        0.11      0.96 o 
   0   9   9       35.52       37.57      2.49 o 
   1   9   9        2.52        3.59      1.96 o 
   2   9   9       41.58       40.88      3.14 o 
  -8  10   9        1.93        2.34      1.29 o 
  -7  10   9       13.84       16.42      4.53 o 
  -6  10   9       70.69       66.28      3.03 o 
  -5  10   9        1.50        1.42      0.93 o 
  -4  10   9       16.41       14.43      2.01 o 
  -3  10   9       20.13       22.18      2.25 o 
  -2  10   9       46.87       44.23      6.02 o 
  -1  10   9       17.40       16.80      1.95 o 
   0  10   9       53.77       55.88      2.99 o 
  -6  11   9        0.01       -0.59      1.13 o 
  -5  11   9        0.10        0.59      1.15 o 
  -4  11   9        2.97        2.07      1.23 o 
  -3  11   9        0.02        0.17      1.39 o 
  -2  11   9       30.33       34.50      3.62 o 
  -4 -11  10        6.62        4.28      1.88 o 
  -3 -11  10        1.85        2.37      1.64 o 
  -2 -11  10       20.62       17.70      2.68 o 
  -1 -11  10        0.48       -0.52      1.38 o 
   0 -11  10       13.12       11.20      2.26 o 
   1 -11  10        1.24       -0.49      0.84 o 
   2 -11  10        5.50        9.26      2.10 o 
  -6 -10  10       49.14       51.35      2.58 o 
  -5 -10  10       33.57       34.37      2.11 o 
  -4 -10  10       30.69       27.88      2.15 o 
  -3 -10  10       94.20      101.66      5.24 o 
  -2 -10  10        4.69        6.14      1.83 o 
  -1 -10  10        1.14        1.19      1.43 o 
   0 -10  10        3.25        2.93      1.51 o 
   1 -10  10       10.99       10.64      1.54 o 
   2 -10  10       26.52       23.76      2.90 o 
   3 -10  10        2.50        4.58      1.82 o 
   4 -10  10       11.99        9.46      2.32 o 
  -7  -9  10       31.53       33.11      2.58 o 
  -6  -9  10       33.24       39.68      3.44 o 
  -5  -9  10        7.13        9.39      1.20 o 
  -4  -9  10       18.35       20.79      1.57 o 
  -3  -9  10      311.19      336.63      8.21 o 
  -2  -9  10       23.19       24.69      2.22 o 
  -1  -9  10        0.37       -0.42      1.13 o 
   0  -9  10       41.09       42.84      2.13 o 
   1  -9  10        9.25       11.21      1.98 o 
   2  -9  10       27.23       26.20      2.89 o 
   3  -9  10        0.06       -0.24      1.47 o 
   4  -9  10       29.65       29.41      3.36 o 
   5  -9  10      117.12      107.77      5.83 o 
  -8  -8  10       20.36       21.12      1.83 o 
  -7  -8  10       68.08       68.14      3.18 o 
  -6  -8  10      127.83      122.28      4.05 o 
  -5  -8  10       12.26       11.90      1.23 o 
  -4  -8  10        5.28        4.41      0.84 o 
  -3  -8  10        7.00        6.23      1.30 o 
  -2  -8  10        2.10        1.55      0.97 o 
  -1  -8  10        2.82        3.83      1.12 o 
   0  -8  10       28.19       32.80      2.32 o 
   1  -8  10       16.58       15.71      2.85 o 
   2  -8  10       56.29       61.89      2.51 o 
   3  -8  10       54.08       49.99      3.75 o 
   4  -8  10       35.16       35.97      2.80 o 
   5  -8  10       64.71       65.95      3.70 o 
   6  -8  10       36.10       36.35      3.15 o 
  -9  -7  10        0.03       -0.17      0.70 o 
  -8  -7  10        1.70        1.63      0.85 o 
  -7  -7  10        0.17       -0.78      0.62 o 
  -6  -7  10       34.72       34.82      2.34 o 
  -5  -7  10       16.83       18.80      2.78 o 
  -4  -7  10       21.95       20.93      1.45 o 
  -3  -7  10       87.78       87.45      3.42 o 
  -2  -7  10       33.22       31.34      1.88 o 
  -1  -7  10        0.56        1.39      0.88 o 
   0  -7  10        7.52        6.94      0.94 o 
   1  -7  10        1.76        2.14      0.79 o 
   2  -7  10       12.00       11.50      1.13 o 
   3  -7  10       71.08       69.62     10.70 o 
   4  -7  10        0.71        1.40      1.10 o 
   5  -7  10        0.03        1.44      1.22 o 
   6  -7  10        0.53       -0.68      1.16 o 
 -10  -6  10      173.79      171.97      4.47 o 
  -9  -6  10       50.09       50.83      2.70 o 
  -8  -6  10       12.60       12.36      1.32 o 
  -7  -6  10       59.06       60.74      2.34 o 
  -6  -6  10        0.72        1.10      0.72 o 
  -5  -6  10        0.18        0.78      0.67 o 
  -4  -6  10        5.33        2.46      0.61 o 
  -3  -6  10       13.50       13.87      1.52 o 
  -2  -6  10        8.90       10.99      1.18 o 
  -1  -6  10       22.25       24.32      1.25 o 
   0  -6  10       91.57       80.33      2.36 o 
   1  -6  10       63.85       69.70      2.23 o 
   2  -6  10       50.47       45.93      5.71 o 
   3  -6  10        6.50        7.51      1.08 o 
   4  -6  10       36.00       31.43      3.36 o 
   5  -6  10      152.58      160.11      5.30 o 
   6  -6  10        0.53        0.14      0.80 o 
   7  -6  10       55.87       63.50      2.35 o 
 -10  -5  10      108.76      114.32      5.26 o 
  -9  -5  10       18.20       17.65      1.51 o 
  -8  -5  10       34.12       29.54      1.89 o 
  -7  -5  10       17.55       11.70      2.22 o 
  -6  -5  10       11.12       13.73      1.97 o 
  -5  -5  10        0.37        0.38      0.60 o 
  -4  -5  10      352.76      290.87      6.83 o 
  -3  -5  10      346.17      303.33      5.78 o 
  -2  -5  10        0.01        0.81      0.54 o 
  -1  -5  10      215.14      175.71      2.99 o 
   0  -5  10       12.00       10.31      1.00 o 
   1  -5  10       37.26       37.22      1.65 o 
   2  -5  10       26.22       25.67      1.81 o 
   3  -5  10       54.30       57.69      3.08 o 
   4  -5  10        3.87        3.66      0.82 o 
   5  -5  10       27.53       28.21      1.56 o 
   6  -5  10        0.29        1.17      0.66 o 
   7  -5  10       52.22       53.00      2.19 o 
 -11  -4  10       15.23       15.10      1.42 o 
 -10  -4  10        1.38        0.00      0.61 o 
  -9  -4  10        0.83        1.05      0.64 o 
  -8  -4  10      112.69      107.29      3.01 o 
  -7  -4  10        0.06        0.13      0.54 o 
  -6  -4  10       13.56       13.48      1.76 o 
  -5  -4  10       55.99       53.76      2.23 o 
  -4  -4  10      127.30      105.74      4.11 o 
  -3  -4  10      239.72      186.32      3.62 o 
  -2  -4  10      137.01      137.07      2.99 o 
  -1  -4  10       50.64       45.29      1.34 o 
   0  -4  10       14.43       13.52      1.34 o 
   1  -4  10        0.00       -0.48      0.52 o 
   2  -4  10       83.25       93.84      4.46 o 
   3  -4  10        4.62        5.59      0.62 o 
   4  -4  10        4.63        5.66      0.68 o 
   5  -4  10       14.63       14.93      0.96 o 
   6  -4  10       28.81       27.52      1.31 o 
   7  -4  10        0.23        0.69      0.76 o 
 -11  -3  10        1.23        1.36      0.78 o 
 -10  -3  10       41.44       42.64      2.02 o 
  -9  -3  10        0.11       -0.53      0.45 o 
  -8  -3  10        7.53        8.52      0.98 o 
  -7  -3  10        0.00        0.34      0.50 o 
  -6  -3  10       51.65       47.84      2.09 o 
  -5  -3  10       28.51       24.09      1.65 o 
  -4  -3  10      177.98      170.10      4.14 o 
  -3  -3  10       90.58       83.39      2.17 o 
  -2  -3  10      220.97      199.23      3.81 o 
  -1  -3  10      262.13      235.21      3.83 o 
   0  -3  10       24.91       34.66      1.38 o 
   1  -3  10        2.83        1.86      0.62 o 
   2  -3  10       83.18       81.40      1.70 o 
   3  -3  10      147.02      147.31      2.48 o 
   4  -3  10      138.61      147.48      3.05 o 
   5  -3  10       24.92       22.88      1.22 o 
   6  -3  10       63.43       61.94      1.83 o 
   7  -3  10        8.88        7.12      1.18 o 
 -12  -2  10        8.45       10.07      1.11 o 
 -11  -2  10       55.89       58.48      2.27 o 
 -10  -2  10       14.88       15.42      1.25 o 
  -9  -2  10       27.08       25.46      1.54 o 
  -8  -2  10        6.95        7.79      1.38 o 
  -7  -2  10      298.44      270.93      5.63 o 
  -6  -2  10       31.79       28.02      1.85 o 
  -5  -2  10       20.04       21.09      1.78 o 
  -4  -2  10      207.17      194.40      4.43 o 
  -3  -2  10       54.23       51.81      3.25 o 
  -2  -2  10        2.67        1.80      0.53 o 
  -1  -2  10       29.47       27.30      1.11 o 
   0  -2  10       58.90       57.10      1.55 o 
   1  -2  10      252.69      241.20      3.49 o 
   2  -2  10       92.45       85.96      1.92 o 
   3  -2  10      141.29      136.70      2.37 o 
   4  -2  10      115.69      122.15      2.33 o 
   5  -2  10      130.63      129.60      3.23 o 
   6  -2  10      171.29      182.89      3.25 o 
   7  -2  10       26.58       32.90      1.86 o 
 -12  -1  10       14.98       15.58      1.33 o 
 -11  -1  10        3.94        5.23      0.84 o 
 -10  -1  10       34.02       34.63      2.24 o 
  -9  -1  10       11.28        9.75      1.24 o 
  -8  -1  10      144.71      136.87      3.52 o 
  -7  -1  10       34.61       35.20      2.17 o 
  -6  -1  10      292.50      276.98      5.56 o 
  -5  -1  10      479.83      433.67      9.35 o 
  -4  -1  10     1236.87     1142.42     17.81 o 
  -3  -1  10      739.43      719.85      9.97 o 
  -2  -1  10       96.47       88.99      2.69 o 
  -1  -1  10      209.10      191.18      3.05 o 
   0  -1  10      130.12      118.12      2.07 o 
   1  -1  10      162.16      150.57      2.66 o 
   2  -1  10       36.04       33.66      1.30 o 
   3  -1  10       87.93       88.51      2.00 o 
   4  -1  10      103.42       99.59      2.08 o 
   5  -1  10        1.73        0.91      0.51 o 
   6  -1  10       24.07       21.68      1.25 o 
   7  -1  10        5.75        4.42      1.51 o 
 -12   0  10       11.79        9.90      1.21 o 
 -11   0  10        1.16        1.79      0.63 o 
 -10   0  10       55.00       54.03      2.07 o 
  -9   0  10       21.38       24.01      1.43 o 
  -8   0  10       65.64       62.67      2.18 o 
  -7   0  10       87.09       77.71      3.11 o 
  -6   0  10      132.59      130.43      3.96 o 
  -5   0  10      463.21      439.63      7.89 o 
  -4   0  10     1539.76     1449.66     22.05 o 
  -3   0  10       39.82       36.63      1.39 o 
  -2   0  10       53.52       45.70      2.52 o 
  -1   0  10      396.64      394.17      5.49 o 
   0   0  10      197.41      182.89      2.78 o 
   1   0  10       61.18       56.52      2.31 o 
   2   0  10       31.84       28.29      1.25 o 
   3   0  10        3.01        3.33      0.57 o 
   4   0  10      113.40      113.16      2.26 o 
   5   0  10       22.13       19.89      1.17 o 
   6   0  10       19.58       18.17      1.29 o 
   7   0  10       18.09       13.46      1.62 o 
 -12   1  10        1.00        1.57      0.68 o 
 -11   1  10       32.05       38.96      2.13 o 
 -10   1  10        7.81        8.00      1.09 o 
  -9   1  10        6.28        7.87      0.95 o 
  -8   1  10       33.56       34.17      1.92 o 
  -7   1  10       53.67       54.66      2.40 o 
  -6   1  10      190.75      186.05      5.97 o 
  -5   1  10      386.66      375.92      8.28 o 
  -4   1  10      178.74      163.83      3.92 o 
  -3   1  10      102.76      113.20      2.19 o 
  -2   1  10       66.56       67.50      2.13 o 
  -1   1  10      233.41      215.93      2.74 o 
   0   1  10      689.89      664.63      8.02 o 
   1   1  10       93.58       89.97      2.13 o 
   2   1  10        0.55        0.87      0.43 o 
   3   1  10       94.14       96.82      4.11 o 
   4   1  10        1.07        1.56      0.57 o 
   5   1  10        2.12        2.73      0.69 o 
   6   1  10       49.52       50.10      2.23 o 
   7   1  10       12.48       16.81      1.50 o 
 -12   2  10       19.82       21.33      1.60 o 
 -11   2  10        0.11        0.15      0.62 o 
 -10   2  10       42.40       47.30      2.59 o 
  -9   2  10       58.33       59.13      2.50 o 
  -8   2  10      285.10      275.03      6.53 o 
  -7   2  10        7.83        8.30      1.16 o 
  -6   2  10       37.46       35.02      2.61 o 
  -5   2  10        0.22        0.10      0.45 o 
  -4   2  10       12.28       11.31      1.22 o 
  -3   2  10      335.64      346.64      5.32 o 
  -2   2  10       73.72       63.10      1.66 o 
  -1   2  10       31.73       32.61      1.10 o 
   0   2  10        5.66        6.20      0.71 o 
   1   2  10      252.76      252.07      4.22 o 
   2   2  10       72.35       69.13      3.59 o 
   3   2  10       46.93       46.13      1.94 o 
   4   2  10        4.60        3.74      0.79 o 
   5   2  10        0.59        0.68      0.63 o 
   6   2  10        3.42        3.46      0.87 o 
   7   2  10       17.07       11.33      1.74 o 
 -12   3  10        2.15        2.07      0.91 o 
 -11   3  10        2.27        3.60      1.03 o 
 -10   3  10       42.94       44.26      3.97 o 
  -9   3  10       20.02       21.83      2.20 o 
  -8   3  10        0.11       -0.18      0.66 o 
  -7   3  10      131.02      123.67      3.21 o 
  -6   3  10      237.75      221.36      4.63 o 
  -5   3  10       52.72       35.11      1.65 o 
  -4   3  10       64.36       57.19      1.92 o 
  -3   3  10        4.26        5.73      0.66 o 
  -2   3  10       84.22       85.54      2.01 o 
  -1   3  10        2.31        3.84      0.52 o 
   0   3  10      298.66      285.14      4.61 o 
   1   3  10        9.58       10.77      0.92 o 
   2   3  10       26.58       26.44      1.34 o 
   3   3  10        6.24        5.11      0.91 o 
   4   3  10       83.42       85.08      2.71 o 
   5   3  10       37.06       36.96      2.19 o 
   6   3  10        0.01        1.91      0.98 o 
 -12   4  10        4.29        3.93      1.14 o 
 -11   4  10       56.86       62.64      3.48 o 
 -10   4  10       40.31       44.40      4.11 o 
  -9   4  10        0.51        2.20      1.05 o 
  -8   4  10       34.30       31.22      2.23 o 
  -7   4  10        0.52        2.19      1.32 o 
  -6   4  10      219.77      216.79      5.79 o 
  -5   4  10      235.37      189.04      4.27 o 
  -4   4  10      160.70      121.11      2.67 o 
  -3   4  10       59.51       56.34      1.80 o 
  -2   4  10      104.56       92.04      2.17 o 
  -1   4  10        4.57        6.05      0.63 o 
   0   4  10        7.10        6.27      0.76 o 
   1   4  10        0.64        0.74      0.56 o 
   2   4  10      179.15      190.90      3.65 o 
   3   4  10        0.00       -0.03      0.77 o 
   4   4  10       21.66       21.68      1.69 o 
   5   4  10       63.25       66.73      2.70 o 
   6   4  10      107.64      114.85      4.12 o 
 -12   5  10        0.46        0.75      1.03 o 
 -11   5  10       12.90       11.96      1.98 o 
 -10   5  10       41.86       43.53      3.15 o 
  -9   5  10       48.00       50.24      2.11 o 
  -8   5  10       16.28       14.46      1.69 o 
  -7   5  10       21.87       20.18      2.24 o 
  -6   5  10       49.02       38.42      2.43 o 
  -5   5  10      120.31      108.39      3.95 o 
  -4   5  10      140.38      139.40      3.64 o 
  -3   5  10        4.05        0.97      0.52 o 
  -2   5  10        0.87        1.82      0.62 o 
  -1   5  10        0.92        1.03      0.51 o 
   0   5  10       11.51       11.33      1.18 o 
   1   5  10        6.89        6.02      0.82 o 
   2   5  10      118.21      107.15      3.40 o 
   3   5  10        6.19        5.55      1.32 o 
   4   5  10       59.58       56.77      3.92 o 
   5   5  10      144.36      147.85      6.86 o 
 -11   6  10       88.73      101.27      5.31 o 
 -10   6  10        2.58        1.50      0.93 o 
  -9   6  10        9.37        6.62      1.28 o 
  -8   6  10       29.70       31.74      2.01 o 
  -7   6  10        2.56        1.93      0.89 o 
  -6   6  10        8.81       12.26      1.66 o 
  -5   6  10        7.21        9.88      1.85 o 
  -4   6  10      212.65      192.47      4.45 o 
  -3   6  10       14.13       12.08      1.23 o 
  -2   6  10        2.86        3.18      0.68 o 
  -1   6  10       24.40       28.56      1.97 o 
   0   6  10       59.16       64.69      2.04 o 
   1   6  10       41.83       46.33      1.85 o 
   2   6  10        3.88        2.21      1.04 o 
   3   6  10        6.81        7.49      1.38 o 
   4   6  10        0.04        0.19      0.99 o 
 -11   7  10       14.41       12.90      1.88 o 
 -10   7  10        3.68        6.72      1.99 o 
  -9   7  10        0.01        0.08      0.81 o 
  -8   7  10        0.37        0.23      1.06 o 
  -7   7  10       28.75       33.99      2.79 o 
  -6   7  10        0.01       -0.66      0.89 o 
  -5   7  10       72.88       84.66      2.90 o 
  -4   7  10       69.63       73.11      2.67 o 
  -3   7  10        9.39        8.64      1.15 o 
  -2   7  10        2.88        4.86      1.21 o 
  -1   7  10        0.41        0.54      0.71 o 
   0   7  10       60.33       60.90      2.01 o 
   1   7  10       26.46       24.10      1.89 o 
   2   7  10       17.14       16.34      2.24 o 
   3   7  10       18.63       16.23      2.14 o 
 -10   8  10        2.58        2.09      1.20 o 
  -9   8  10        0.09        1.34      1.08 o 
  -8   8  10        3.79        4.04      1.27 o 
  -7   8  10        9.06       13.22      1.99 o 
  -6   8  10        1.67        2.01      0.87 o 
  -5   8  10      243.23      244.92      9.36 o 
  -4   8  10      116.75      125.02      5.02 o 
  -3   8  10        0.12        0.14      1.63 o 
  -2   8  10      131.95      134.51      4.59 o 
  -1   8  10        6.68        5.45      1.94 o 
   0   8  10       16.36       10.58      3.08 o 
   1   8  10        3.19        3.02      1.09 o 
   2   8  10        9.83       11.34      1.61 o 
  -9   9  10        7.38       10.50      1.95 o 
  -8   9  10        6.00        6.98      2.41 o 
  -7   9  10        2.53        1.67      1.13 o 
  -6   9  10       55.09       59.55      2.82 o 
  -5   9  10        9.36        9.64      1.39 o 
  -4   9  10        4.69        6.52      1.44 o 
  -3   9  10        2.55        2.23      1.10 o 
  -2   9  10        0.83        1.86      1.14 o 
  -1   9  10      118.98      114.75      4.28 o 
   0   9  10        4.69        5.32      1.33 o 
   1   9  10       50.95       55.71      3.29 o 
  -7  10  10        6.62        6.33      1.67 o 
  -6  10  10        5.20        2.02      1.88 o 
  -5  10  10       20.72       22.30      2.42 o 
  -4  10  10        0.25        1.48      1.10 o 
  -3  10  10       39.14       38.60      3.37 o 
  -2  10  10       33.52       32.41      2.70 o 
  -1  10  10        0.71        1.89      1.20 o 
  -3 -11  11        0.32       -0.06      1.48 o 
  -2 -11  11       15.40       14.68      2.53 o 
  -1 -11  11       12.39       13.53      2.38 o 
   0 -11  11       59.81       64.06      4.15 o 
  -5 -10  11       23.33       25.69      1.90 o 
  -4 -10  11        0.06       -1.16      1.10 o 
  -3 -10  11       54.61       51.22      3.84 o 
  -2 -10  11       33.87       26.42      3.04 o 
  -1 -10  11       22.32       22.13      2.80 o 
   0 -10  11       17.40       16.55      2.42 o 
   1 -10  11       36.58       35.89      2.24 o 
   2 -10  11       50.34       54.20      3.82 o 
   3 -10  11        0.00       -0.87      1.48 o 
  -7  -9  11       10.76        9.09      1.59 o 
  -6  -9  11       73.33       75.88      3.49 o 
  -5  -9  11        8.11        6.28      1.30 o 
  -4  -9  11       84.13       86.78      5.74 o 
  -3  -9  11       17.24       21.03      2.18 o 
  -2  -9  11       11.74       13.83      1.80 o 
  -1  -9  11      267.56      279.81      9.40 o 
   0  -9  11        0.10       -0.65      1.23 o 
   1  -9  11        1.79        1.61      1.17 o 
   2  -9  11       21.31       24.61      2.87 o 
   3  -9  11       26.38       27.64      3.21 o 
   4  -9  11       82.86       79.37      4.87 o 
  -8  -8  11        2.76        2.24      1.06 o 
  -7  -8  11        4.11        6.45      1.34 o 
  -6  -8  11        7.80        8.12      2.54 o 
  -5  -8  11       12.90       13.52      1.95 o 
  -4  -8  11        4.50        5.87      1.24 o 
  -3  -8  11       57.13       61.27      2.53 o 
  -2  -8  11       21.10       23.75      2.11 o 
  -1  -8  11       26.94       28.86      2.32 o 
   0  -8  11       49.60       50.04      2.73 o 
   1  -8  11        6.63        6.13      2.18 o 
   2  -8  11       18.56       19.08      1.67 o 
   3  -8  11       26.09       30.08      3.30 o 
   4  -8  11        0.22        1.25      1.66 o 
   5  -8  11      102.08      103.43      5.76 o 
  -9  -7  11       34.56       34.12      2.62 o 
  -8  -7  11        0.00        0.16      0.74 o 
  -7  -7  11       66.39       64.10      3.01 o 
  -6  -7  11       64.15       65.89      2.89 o 
  -5  -7  11       15.88       16.77      1.74 o 
  -4  -7  11      120.77      111.16      6.97 o 
  -3  -7  11       17.59       19.12      1.58 o 
  -2  -7  11       13.89       13.73      1.36 o 
  -1  -7  11       81.13       70.23      3.71 o 
   0  -7  11       39.44       37.67      5.31 o 
   1  -7  11        3.20        4.64      0.96 o 
   2  -7  11       13.61       15.79      1.66 o 
   3  -7  11        5.97        1.50      1.52 o 
   4  -7  11        9.71       11.07      2.47 o 
   5  -7  11      106.28      104.50      5.66 o 
   6  -7  11        0.31       -0.45      1.78 o 
 -10  -6  11       47.12       53.70      2.69 o 
  -9  -6  11        0.00        0.14      0.83 o 
  -8  -6  11      157.42      155.54      4.65 o 
  -7  -6  11        8.18        5.09      1.42 o 
  -6  -6  11        0.03        0.11      0.74 o 
  -5  -6  11       16.73       14.63      3.00 o 
  -4  -6  11       60.05       60.07      2.31 o 
  -3  -6  11       24.06       29.50      1.84 o 
  -2  -6  11       78.61       69.59      2.46 o 
  -1  -6  11        0.66       -0.92      0.93 o 
   0  -6  11      107.89      108.24      2.84 o 
   1  -6  11       11.20       13.94      1.22 o 
   2  -6  11       42.28       42.04      2.70 o 
   3  -6  11      208.79      204.91      5.79 o 
   4  -6  11       53.00       56.23      4.04 o 
   5  -6  11        2.24        1.24      1.72 o 
   6  -6  11       14.58       12.79      2.69 o 
 -10  -5  11       34.11       39.23      2.20 o 
  -9  -5  11       54.64       55.21      2.81 o 
  -8  -5  11      386.83      374.76      7.88 o 
  -7  -5  11        0.21       -0.32      0.65 o 
  -6  -5  11        0.00       -0.56      0.53 o 
  -5  -5  11        3.61       -0.08      0.59 o 
  -4  -5  11        2.89        2.68      0.72 o 
  -3  -5  11        4.83        6.43      1.08 o 
  -2  -5  11      180.07      146.65      3.91 o 
  -1  -5  11      192.84      163.05      3.09 o 
   0  -5  11       15.82       13.84      1.53 o 
   1  -5  11       17.66       15.70      1.67 o 
   2  -5  11      259.98      270.50      6.76 o 
   3  -5  11        0.47        1.55      1.19 o 
   4  -5  11        2.94        4.60      1.23 o 
   5  -5  11        3.17        3.42      1.04 o 
   6  -5  11        0.09        0.76      1.32 o 
 -11  -4  11        5.40        6.57      1.10 o 
 -10  -4  11        8.76       11.00      1.89 o 
  -9  -4  11      102.86      105.44      3.51 o 
  -8  -4  11        1.59        0.67      0.70 o 
  -7  -4  11        1.34        2.30      0.82 o 
  -6  -4  11       33.52       27.23      1.91 o 
  -5  -4  11        6.64        6.72      1.25 o 
  -4  -4  11        5.35        4.48      0.81 o 
  -3  -4  11       63.18       42.68      3.42 o 
  -2  -4  11      427.53      361.64      6.03 o 
  -1  -4  11        3.02        2.51      0.57 o 
   0  -4  11       57.77       59.64      2.01 o 
   1  -4  11        2.39        1.20      0.69 o 
   2  -4  11        0.00        0.35      0.60 o 
   3  -4  11       68.18       72.58      3.43 o 
   4  -4  11       52.24       49.42      2.21 o 
   5  -4  11      125.67      126.51      4.71 o 
   6  -4  11       12.24       13.29      1.60 o 
   7  -4  11        6.92        3.95      1.51 o 
 -11  -3  11        5.25        5.07      1.05 o 
 -10  -3  11       29.04       27.61      1.97 o 
  -9  -3  11        0.12       -0.16      0.60 o 
  -8  -3  11        2.84        3.18      1.29 o 
  -7  -3  11        0.12        0.75      0.65 o 
  -6  -3  11        4.42        7.00      1.45 o 
  -5  -3  11       85.58       86.86      3.43 o 
  -4  -3  11       30.59       28.76      2.30 o 
  -3  -3  11       15.71       16.26      1.14 o 
  -2  -3  11      130.52      112.71      3.40 o 
  -1  -3  11       17.58       23.65      1.12 o 
   0  -3  11       95.53       89.06      2.76 o 
   1  -3  11      194.82      186.66      4.08 o 
   2  -3  11      206.90      210.27      3.69 o 
   3  -3  11        1.12        0.84      0.91 o 
   4  -3  11       37.64       40.37      2.27 o 
   5  -3  11        4.39        7.48      1.23 o 
   6  -3  11        0.09        0.50      1.32 o 
   7  -3  11       16.24       20.35      2.22 o 
 -12  -2  11       38.37       40.84      2.98 o 
 -11  -2  11       21.56       24.92      1.84 o 
 -10  -2  11        5.63        4.00      0.93 o 
  -9  -2  11      190.22      185.88      4.63 o 
  -8  -2  11       13.06       15.67      1.44 o 
  -7  -2  11        1.08        1.11      0.62 o 
  -6  -2  11        1.40        0.79      0.76 o 
  -5  -2  11      132.90      128.42      5.05 o 
  -4  -2  11       28.76       31.23      2.48 o 
  -3  -2  11       59.32       55.06      1.81 o 
  -2  -2  11       42.68       36.29      1.56 o 
  -1  -2  11       12.19       13.55      0.87 o 
   0  -2  11       13.61       10.99      1.03 o 
   1  -2  11        0.11       -0.84      0.52 o 
   2  -2  11       19.37       20.60      1.18 o 
   3  -2  11        0.50        1.37      1.02 o 
   4  -2  11       34.28       39.50      4.25 o 
   5  -2  11        1.12        3.70      1.05 o 
   6  -2  11       31.02       28.83      4.04 o 
   7  -2  11       15.46       14.72      1.80 o 
 -12  -1  11        1.09        1.52      0.69 o 
 -11  -1  11        5.05        4.82      0.93 o 
 -10  -1  11        0.28       -0.39      0.53 o 
  -9  -1  11       31.47       29.95      1.75 o 
  -8  -1  11      123.34      115.54      3.32 o 
  -7  -1  11       18.71       18.42      1.72 o 
  -6  -1  11        9.05        6.81      1.14 o 
  -5  -1  11       99.91       89.90      3.39 o 
  -4  -1  11      429.71      391.63      8.91 o 
  -3  -1  11      916.07      870.21     11.89 o 
  -2  -1  11     1207.24     1160.62     15.40 o 
  -1  -1  11        1.60        2.11      0.58 o 
   0  -1  11       15.58       11.57      1.03 o 
   1  -1  11      119.19      118.38      2.26 o 
   2  -1  11       15.43       12.09      1.57 o 
   3  -1  11        1.02        1.34      0.76 o 
   4  -1  11       10.53       11.93      1.42 o 
   5  -1  11       25.77       29.53      2.12 o 
   6  -1  11      133.88      137.07      4.18 o 
   7  -1  11       37.31       39.15      2.69 o 
 -12   0  11        0.03        0.35      1.35 o 
 -11   0  11       43.25       47.13      2.14 o 
 -10   0  11        8.59        6.51      1.81 o 
  -9   0  11        4.88        4.42      0.86 o 
  -8   0  11      236.97      235.59      6.10 o 
  -7   0  11       86.46       76.27      4.06 o 
  -6   0  11      140.12      133.18      4.21 o 
  -5   0  11      105.08      113.74      3.84 o 
  -4   0  11      537.13      511.95     10.93 o 
  -3   0  11      469.55      436.52      6.72 o 
  -2   0  11      581.83      576.67      8.49 o 
  -1   0  11      749.13      750.46      9.17 o 
   0   0  11       82.13       74.08      1.69 o 
   1   0  11      145.00      148.17      4.08 o 
   2   0  11       18.73       21.02      1.56 o 
   3   0  11        3.27        4.40      1.09 o 
   4   0  11        8.75       11.08      1.39 o 
   5   0  11        4.23        5.45      1.23 o 
   6   0  11      105.90       99.22      3.56 o 
 -12   1  11       25.68       30.50      2.04 o 
 -11   1  11        0.79        0.77      0.73 o 
 -10   1  11       15.57       13.70      1.29 o 
  -9   1  11      167.17      165.83      4.79 o 
  -8   1  11        0.38        0.34      1.15 o 
  -7   1  11        6.99        6.92      1.16 o 
  -6   1  11      221.87      204.69      5.53 o 
  -5   1  11      111.87      109.32      8.63 o 
  -4   1  11       40.47       32.86      2.31 o 
  -3   1  11       90.80       88.18      2.29 o 
  -2   1  11       20.45       20.06      1.10 o 
  -1   1  11        1.16        1.93      0.45 o 
   0   1  11       35.04       35.55      1.43 o 
   1   1  11       34.86       33.29      1.43 o 
   2   1  11        2.48        3.14      0.63 o 
   3   1  11        1.49        0.78      0.77 o 
   4   1  11        0.90        0.66      0.84 o 
   5   1  11       12.86       11.25      1.73 o 
   6   1  11        2.25        4.02      1.26 o 
 -12   2  11       40.74       42.62      2.58 o 
 -11   2  11       77.57       88.40      3.95 o 
 -10   2  11       30.48       29.48      2.22 o 
  -9   2  11        4.90        8.14      2.91 o 
  -8   2  11       42.41       36.93      2.17 o 
  -7   2  11       42.47       42.66      2.28 o 
  -6   2  11        8.24       10.03      1.36 o 
  -5   2  11        6.07        6.41      1.40 o 
  -4   2  11      106.80      101.99      2.75 o 
  -3   2  11       10.28        7.86      0.74 o 
  -2   2  11       19.62       15.43      1.01 o 
  -1   2  11      205.03      197.93      3.22 o 
   0   2  11       27.89       26.32      1.33 o 
   1   2  11        3.15        4.06      0.70 o 
   2   2  11        1.94        1.00      0.57 o 
   3   2  11        3.47        2.85      1.12 o 
   4   2  11        0.27       -0.32      0.72 o 
   5   2  11       54.84       54.80      2.87 o 
   6   2  11       11.18       14.42      2.07 o 
 -12   3  11       12.48       13.14      1.76 o 
 -11   3  11      101.11      112.78      4.86 o 
 -10   3  11       19.35       21.11      1.47 o 
  -9   3  11       36.85       34.24      2.65 o 
  -8   3  11       76.22       66.69      3.75 o 
  -7   3  11        0.52        0.58      0.78 o 
  -6   3  11       30.76       30.70      2.22 o 
  -5   3  11       43.34       35.08      1.83 o 
  -4   3  11       24.34       21.51      1.25 o 
  -3   3  11       69.41       55.27      2.01 o 
  -2   3  11      187.43      169.03      3.16 o 
  -1   3  11       12.33       16.99      1.06 o 
   0   3  11      371.76      366.10      5.67 o 
   1   3  11       44.39       44.61      1.70 o 
   2   3  11      140.56      141.52      4.80 o 
   3   3  11       30.00       27.34      2.01 o 
   4   3  11       10.12       10.98      2.50 o 
   5   3  11       11.31        8.00      1.48 o 
 -12   4  11       71.96       75.02      3.99 o 
 -11   4  11        0.85        0.60      1.01 o 
 -10   4  11        5.35        5.69      1.43 o 
  -9   4  11        5.02        3.86      1.26 o 
  -8   4  11       66.21       69.02      4.08 o 
  -7   4  11      111.91      108.54      5.34 o 
  -6   4  11       25.94       28.50      2.20 o 
  -5   4  11      188.10      167.78      4.08 o 
  -4   4  11        4.61        5.80      0.89 o 
  -3   4  11      191.11      187.11      4.60 o 
  -2   4  11      120.99       94.68      2.46 o 
  -1   4  11        3.19        3.39      0.64 o 
   0   4  11        0.04        0.01      0.50 o 
   1   4  11       52.44       55.28      1.85 o 
   2   4  11       33.01       35.70      2.23 o 
   3   4  11        2.36        2.88      1.03 o 
   4   4  11       61.51       63.69      3.10 o 
   5   4  11        0.32        0.92      1.10 o 
 -11   5  11        8.25        7.11      1.69 o 
 -10   5  11        2.72        3.79      1.34 o 
  -8   5  11       39.86       35.94      2.64 o 
  -7   5  11       57.38       56.58      2.86 o 
  -6   5  11       11.88        6.77      1.27 o 
  -5   5  11       62.01       60.69      2.96 o 
  -4   5  11       11.48       10.61      1.02 o 
  -3   5  11       14.90       14.81      1.15 o 
  -2   5  11        7.02        8.30      0.94 o 
  -1   5  11        2.26        2.89      0.64 o 
   0   5  11       11.51       12.19      1.36 o 
   1   5  11        0.29        0.84      0.66 o 
   2   5  11       12.75       13.94      1.57 o 
   3   5  11       17.26       15.94      1.73 o 
   4   5  11      264.00      264.35      7.81 o 
 -11   6  11       10.10       13.13      2.34 o 
 -10   6  11       46.74       49.20      3.77 o 
  -9   6  11       28.19       36.30      4.08 o 
  -8   6  11        4.12        2.77      1.27 o 
  -7   6  11        0.69        0.85      0.86 o 
  -6   6  11        3.32        3.76      1.12 o 
  -5   6  11        0.09        0.42      0.66 o 
  -4   6  11       59.53       57.36      4.05 o 
  -3   6  11       32.21       35.77      2.12 o 
  -2   6  11      292.56      288.33      5.89 o 
  -1   6  11        4.26        2.57      0.97 o 
   0   6  11       19.70       20.49      1.49 o 
   1   6  11       35.73       39.19      1.98 o 
   2   6  11        0.35       -0.02      0.91 o 
   3   6  11        7.60        7.35      1.37 o 
 -10   7  11       29.67       35.19      6.82 o 
  -9   7  11       26.95       24.47      2.50 o 
  -8   7  11        1.99        0.64      0.95 o 
  -7   7  11        7.66        6.76      2.36 o 
  -6   7  11        7.30        8.76      1.59 o 
  -5   7  11        0.58        0.19      0.91 o 
  -4   7  11       32.70       26.63      1.90 o 
  -3   7  11       41.88       46.71      5.72 o 
  -2   7  11        6.48        5.93      1.37 o 
  -1   7  11       13.30       14.74      1.48 o 
   0   7  11        1.42        1.86      0.70 o 
   1   7  11       20.64       19.40      1.38 o 
   2   7  11       38.71       39.29      2.54 o 
   3   7  11       75.79       77.51      3.55 o 
 -10   8  11        4.33        4.00      1.42 o 
  -9   8  11        8.32        8.12      1.69 o 
  -8   8  11        1.24        1.79      1.12 o 
  -7   8  11        8.43        9.22      2.84 o 
  -6   8  11       17.56       24.67      2.60 o 
  -5   8  11        8.63        6.97      1.21 o 
  -4   8  11        8.06        8.00      1.23 o 
  -3   8  11      156.36      152.01      5.04 o 
  -2   8  11        1.06        0.93      0.99 o 
  -1   8  11       71.77       69.72      3.43 o 
   0   8  11       39.83       43.69      2.66 o 
   1   8  11      111.42      120.85      7.00 o 
  -8   9  11        0.04        0.05      1.04 o 
  -7   9  11        0.47        0.05      1.36 o 
  -6   9  11       98.83      101.89      4.10 o 
  -5   9  11        6.29        7.05      1.50 o 
  -4   9  11        8.52        7.57      1.53 o 
  -3   9  11       90.02       88.78      3.89 o 
  -2   9  11        0.52        0.65      1.04 o 
  -1   9  11        0.17       -0.59      0.98 o 
   0   9  11        2.16        2.77      1.20 o 
  -6  10  11        8.55        8.97      1.54 o 
  -5  10  11       19.71       23.70      2.44 o 
  -4  10  11        3.34        3.46      1.68 o 
  -3  10  11        1.44        1.11      1.14 o 
  -4 -10  12        2.70        2.41      1.39 o 
  -3 -10  12        0.09       -1.00      1.36 o 
  -2 -10  12        2.26        0.58      1.45 o 
  -1 -10  12      134.89      137.86      6.14 o 
   0 -10  12       29.68       37.04      3.43 o 
  -6  -9  12       76.04       78.51      3.62 o 
  -5  -9  12       42.39       47.27      2.75 o 
  -4  -9  12       27.83       28.58      2.62 o 
  -3  -9  12       72.94       83.41      3.72 o 
  -2  -9  12        9.92       15.12      2.35 o 
  -1  -9  12      101.44      105.44      5.22 o 
   0  -9  12      145.76      156.11      6.36 o 
   1  -9  12       29.50       25.85      6.64 o 
   2  -9  12       37.63       37.87      3.57 o 
   3  -9  12       19.96       20.17      2.85 o 
  -7  -8  12       65.40       71.81      3.39 o 
  -6  -8  12       15.50       18.49      1.94 o 
  -5  -8  12        3.83        6.39      1.22 o 
  -4  -8  12        5.54        5.31      1.51 o 
  -3  -8  12       18.39       17.63      2.02 o 
  -2  -8  12        9.02        8.39      1.51 o 
  -1  -8  12       25.31       26.18      2.80 o 
   0  -8  12        1.87        0.37      1.04 o 
   1  -8  12        2.89        2.96      1.74 o 
   2  -8  12        0.09       -0.62      1.37 o 
   3  -8  12       42.01       45.27      4.03 o 
   4  -8  12        3.98        7.16      2.14 o 
  -8  -7  12        3.42        2.81      1.09 o 
  -7  -7  12       85.97       88.14      4.47 o 
  -6  -7  12       15.16       15.64      1.78 o 
  -5  -7  12       49.55       55.09      7.11 o 
  -4  -7  12        7.16        7.54      1.19 o 
  -3  -7  12        0.00       -0.65      0.70 o 
  -2  -7  12       78.18       76.57      3.30 o 
  -1  -7  12        5.10        7.53      1.38 o 
   0  -7  12       15.55       14.76      1.28 o 
   1  -7  12        3.55        2.21      0.90 o 
   2  -7  12      255.31      265.89      5.25 o 
   3  -7  12        6.52        1.48      1.58 o 
   4  -7  12       80.09       83.03      4.95 o 
   5  -7  12       29.08       29.59      3.61 o 
  -9  -6  12        0.90        1.35      0.98 o 
  -8  -6  12      310.45      337.29      7.65 o 
  -7  -6  12       33.81       29.94      2.28 o 
  -6  -6  12       58.63       59.17      2.92 o 
  -5  -6  12       18.67       22.65      4.39 o 
  -4  -6  12       15.14       17.74      1.53 o 
  -3  -6  12       53.28       45.04      2.32 o 
  -2  -6  12       37.44       38.86      2.09 o 
  -1  -6  12        0.26        2.31      1.11 o 
   0  -6  12       33.25       30.04      1.69 o 
   1  -6  12       10.99       12.74      1.23 o 
   2  -6  12       20.67       25.63      1.59 o 
   3  -6  12        2.67        2.88      1.19 o 
   4  -6  12       10.47        8.78      2.15 o 
   5  -6  12       74.95       74.14      4.91 o 
 -10  -5  12        5.67        7.00      1.33 o 
  -9  -5  12        7.53        6.71      1.23 o 
  -8  -5  12        2.13        2.71      0.97 o 
  -7  -5  12        0.00       -0.16      0.66 o 
  -6  -5  12       23.68       18.45      4.13 o 
  -5  -5  12       47.11       48.39      3.43 o 
  -4  -5  12        0.16       -0.70      0.82 o 
  -3  -5  12       28.13       24.03      1.68 o 
  -2  -5  12        8.14        4.81      0.94 o 
  -1  -5  12        7.85        6.83      1.27 o 
   0  -5  12      200.33      182.57      5.15 o 
   1  -5  12        6.57        4.60      0.89 o 
   2  -5  12       14.25       14.94      1.42 o 
   3  -5  12        8.94        9.97      2.98 o 
   4  -5  12      109.81      113.80      4.27 o 
   5  -5  12      110.06      122.96      6.12 o 
   6  -5  12       33.72       37.04      2.85 o 
 -10  -4  12       34.16       34.54      2.38 o 
  -9  -4  12        1.13        2.32      0.86 o 
  -8  -4  12        1.02        0.62      0.71 o 
  -7  -4  12       98.85       98.76      3.40 o 
  -6  -4  12      196.75      185.09      5.77 o 
  -5  -4  12       25.70       27.48      2.34 o 
  -4  -4  12        0.82        0.52      0.61 o 
  -3  -4  12        2.17        1.74      0.66 o 
  -2  -4  12       37.18       38.19      1.95 o 
  -1  -4  12       22.34       24.14      2.29 o 
   0  -4  12       15.35        9.70      1.05 o 
   1  -4  12      189.08      186.67      5.57 o 
   2  -4  12        2.07        2.39      0.75 o 
   3  -4  12       23.86       25.19      2.23 o 
   4  -4  12       10.66       11.13      1.37 o 
   5  -4  12        0.58        1.24      0.98 o 
   6  -4  12        3.01        2.48      1.11 o 
 -11  -3  12       21.55       27.01      2.34 o 
 -10  -3  12       33.32       29.94      2.14 o 
  -9  -3  12       67.16       71.47      2.84 o 
  -8  -3  12        0.01        0.10      0.61 o 
  -7  -3  12       47.45       49.46      4.09 o 
  -6  -3  12        3.43        2.66      1.49 o 
  -5  -3  12        2.36        1.48      0.90 o 
  -4  -3  12        6.61        4.81      1.10 o 
  -3  -3  12       91.71       77.41      3.04 o 
  -2  -3  12       11.82        9.17      1.28 o 
  -1  -3  12        4.54        5.78      1.12 o 
   0  -3  12      123.42      114.44      2.91 o 
   1  -3  12        0.21       -0.57      0.60 o 
   2  -3  12       44.48       44.84      4.72 o 
   3  -3  12       17.13       16.09      2.21 o 
   4  -3  12        1.72        2.25      1.15 o 
   5  -3  12        1.81        4.01      1.38 o 
   6  -3  12       60.15       59.00      2.89 o 
 -11  -2  12        2.09        3.11      0.92 o 
 -10  -2  12        1.58        0.39      0.73 o 
  -9  -2  12        1.80        3.46      0.93 o 
  -8  -2  12        9.98       11.49      1.33 o 
  -7  -2  12       47.56       47.58      2.71 o 
  -6  -2  12       48.58       48.39      2.73 o 
  -5  -2  12       12.63        9.79      2.03 o 
  -4  -2  12        2.57        1.76      0.66 o 
  -3  -2  12       14.20        8.51      1.33 o 
  -2  -2  12        3.81        6.61      0.88 o 
  -1  -2  12      303.78      287.22      4.62 o 
   0  -2  12      134.07      126.62      3.09 o 
   1  -2  12       18.06       19.31      1.37 o 
   2  -2  12       56.52       55.88      2.27 o 
   3  -2  12      132.31      128.72      9.64 o 
   4  -2  12       35.82       37.47      2.32 o 
   5  -2  12        4.51        7.83      1.32 o 
   6  -2  12       50.80       51.71      7.42 o 
 -11  -1  12      179.97      186.23      4.75 o 
 -10  -1  12       12.31       12.55      1.36 o 
  -9  -1  12       17.25       17.40      1.93 o 
  -8  -1  12        2.71        3.41      0.96 o 
  -7  -1  12       40.63       40.27      2.44 o 
  -6  -1  12        7.98       10.12      1.74 o 
  -5  -1  12        1.87        1.53      0.80 o 
  -4  -1  12        0.77        1.11      0.60 o 
  -3  -1  12      202.61      174.34     13.05 o 
  -2  -1  12      218.53      207.76      6.92 o 
  -1  -1  12      279.66      259.93      4.82 o 
   0  -1  12      694.00      700.15     10.84 o 
   1  -1  12       80.97       83.99      2.12 o 
   2  -1  12      113.21      108.22      3.56 o 
   3  -1  12        0.51        0.54      0.79 o 
   4  -1  12       49.59       46.12      2.55 o 
   5  -1  12       17.92       18.41      1.84 o 
   6  -1  12       25.23       25.97      2.19 o 
 -12   0  12        2.23        1.89      0.99 o 
 -11   0  12       47.09       52.41      3.69 o 
 -10   0  12        6.29        5.41      1.16 o 
  -9   0  12       25.13       27.31      2.21 o 
  -8   0  12       21.53       26.38      2.16 o 
  -7   0  12       81.69       79.71      3.27 o 
  -6   0  12      100.02       90.14      3.50 o 
  -5   0  12       30.99       25.64      2.15 o 
  -4   0  12      126.81      126.21      3.22 o 
  -3   0  12       11.11        8.53      2.02 o 
  -2   0  12       17.14       17.13      1.23 o 
  -1   0  12       83.40       84.46      2.09 o 
   0   0  12      345.72      352.42      9.66 o 
   1   0  12      211.90      210.99      3.84 o 
   2   0  12        2.24        2.94      0.68 o 
   3   0  12       23.62       22.68      2.71 o 
   4   0  12       92.40       90.90      3.22 o 
   5   0  12        2.89        1.45      1.05 o 
   6   0  12        1.26        1.49      1.14 o 
 -12   1  12       16.77       20.54      2.12 o 
 -11   1  12       64.26       62.30      3.42 o 
 -10   1  12      106.35      110.85      3.91 o 
  -9   1  12       60.62       61.56      7.13 o 
  -8   1  12       49.79       55.41      2.81 o 
  -7   1  12       49.73       52.60      2.66 o 
  -6   1  12        8.62        6.65      1.25 o 
  -5   1  12        1.86        1.98      0.91 o 
  -4   1  12      199.93      196.32      6.14 o 
  -3   1  12      257.12      254.14      7.39 o 
  -2   1  12       14.40        9.71      0.98 o 
  -1   1  12      163.99      164.53      3.14 o 
   0   1  12       19.78       21.29      1.08 o 
   1   1  12       16.09       16.48      1.15 o 
   2   1  12       28.89       30.88      1.47 o 
   3   1  12        0.27        0.63      0.81 o 
   4   1  12       17.95       14.97      1.66 o 
   5   1  12       18.71       16.24      1.80 o 
 -12   2  12        9.00       10.02      1.62 o 
 -11   2  12       26.79       27.34      2.62 o 
 -10   2  12      188.49      195.86      7.26 o 
  -9   2  12        3.85        7.32      1.29 o 
  -8   2  12       28.91       27.64      2.51 o 
  -7   2  12        6.11        3.64      2.33 o 
  -6   2  12       29.51       29.34      2.94 o 
  -5   2  12        0.02       -0.40      0.58 o 
  -4   2  12       70.35       69.46      3.42 o 
  -3   2  12      134.17      128.53      3.34 o 
  -2   2  12      228.18      213.42      3.72 o 
  -1   2  12       85.76       88.91      2.13 o 
   0   2  12       86.51       88.28      2.26 o 
   1   2  12        2.67        3.90      0.74 o 
   2   2  12       21.36       22.19      1.31 o 
   3   2  12        0.00        1.73      0.90 o 
   4   2  12       31.60       36.27      2.83 o 
   5   2  12        3.68        4.23      1.26 o 
 -12   3  12       20.79       24.51      2.61 o 
 -11   3  12       11.68       10.56      1.81 o 
 -10   3  12        2.89        4.36      1.31 o 
  -9   3  12        2.87        3.49      1.18 o 
  -8   3  12       72.86       74.03      4.27 o 
  -7   3  12        0.01       -0.27      0.65 o 
  -6   3  12       17.05       17.88      1.89 o 
  -5   3  12        6.17        4.83      2.13 o 
  -4   3  12       18.39       28.72      1.73 o 
  -3   3  12       85.45       85.80      2.33 o 
  -2   3  12      104.28      101.20      2.59 o 
  -1   3  12       14.84       13.63      0.84 o 
   0   3  12      223.63      216.20      3.96 o 
   1   3  12      118.19      120.80      2.82 o 
   2   3  12        0.89        1.04      0.84 o 
   3   3  12        3.00        4.19      1.40 o 
   4   3  12       16.57       17.40      2.15 o 
   5   3  12       13.39       13.00      1.75 o 
 -11   4  12       13.51       16.07      2.31 o 
 -10   4  12      126.26      131.93      6.01 o 
  -9   4  12        4.35        3.32      1.31 o 
  -8   4  12        9.55        7.62      1.80 o 
  -7   4  12        3.06        3.94      1.48 o 
  -6   4  12        0.11        0.82      1.04 o 
  -5   4  12        0.47        0.50      0.66 o 
  -4   4  12        7.12        9.62      0.97 o 
  -3   4  12      158.73      145.24      3.24 o 
  -2   4  12        7.70        7.06      0.89 o 
  -1   4  12      131.42      119.96      3.35 o 
   0   4  12      140.76      139.06      3.04 o 
   1   4  12       24.56       23.91      1.44 o 
   2   4  12        0.10        0.43      0.85 o 
   3   4  12       19.99       19.86      1.88 o 
   4   4  12       30.70       30.00      3.30 o 
 -11   5  12       92.52       90.93      5.09 o 
 -10   5  12      100.04       96.56      5.31 o 
  -9   5  12       35.11       38.61      3.82 o 
  -8   5  12       71.34       72.04      4.60 o 
  -7   5  12        3.42        4.06      1.51 o 
  -6   5  12       14.18        8.87      1.48 o 
  -5   5  12       11.57        9.66      1.54 o 
  -4   5  12        8.74        9.19      2.96 o 
  -3   5  12       36.66       35.77      2.16 o 
  -2   5  12      105.45      107.91      3.48 o 
  -1   5  12        5.68        6.05      1.01 o 
   0   5  12      110.72      116.42      3.43 o 
   1   5  12      107.61      112.64      2.88 o 
   2   5  12        0.39        0.10      0.87 o 
   3   5  12        6.47        6.95      1.78 o 
 -10   6  12      248.38      271.04     10.47 o 
  -9   6  12       27.46       30.32      3.65 o 
  -8   6  12       27.39       44.74      4.42 o 
  -7   6  12      105.79       97.07      7.97 o 
  -6   6  12      101.39       92.67      4.32 o 
  -5   6  12      149.74      139.76      3.85 o 
  -4   6  12       20.80       24.43      1.83 o 
  -3   6  12        0.00       -0.76      0.83 o 
  -2   6  12       58.56       50.49      2.31 o 
  -1   6  12       33.37       33.40      2.08 o 
   0   6  12       26.67       27.92      1.73 o 
   1   6  12       27.17       31.37      1.68 o 
   2   6  12        0.01        0.71      1.30 o 
 -10   7  12       18.07       18.41      2.99 o 
  -9   7  12       24.01       28.01      3.70 o 
  -8   7  12       12.23        8.84      1.68 o 
  -7   7  12       24.85       21.89      2.43 o 
  -6   7  12       36.78       39.88      3.20 o 
  -5   7  12      124.17      129.37      4.52 o 
  -4   7  12        2.26        1.78      0.89 o 
  -3   7  12        5.45        3.30      1.19 o 
  -2   7  12       35.63       39.01      2.58 o 
  -1   7  12       32.69       31.51      2.50 o 
   0   7  12        0.46       -0.11      0.94 o 
   1   7  12        0.82        1.37      0.95 o 
  -9   8  12        0.49        3.17      1.69 o 
  -8   8  12        2.11        1.16      1.20 o 
  -7   8  12       26.75       28.90      2.93 o 
  -6   8  12       51.87       43.48      2.62 o 
  -5   8  12        0.03        0.81      0.85 o 
  -4   8  12        0.00        0.89      1.04 o 
  -3   8  12       90.72       88.05      4.09 o 
  -2   8  12        0.44        0.69      1.05 o 
  -1   8  12      192.34      205.99      9.90 o 
   0   8  12        0.89        1.43      1.11 o 
  -7   9  12       17.19       17.83      4.87 o 
  -6   9  12        1.35       -0.01      0.75 o 
  -5   9  12        0.60       -0.52      1.06 o 
  -4   9  12       14.65       13.36      1.93 o 
  -3   9  12       23.68       22.91      2.37 o 
  -2   9  12        0.09        0.11      1.04 o 
  -2 -10  13       46.17       49.87      3.89 o 
  -1 -10  13       23.58       19.85      2.76 o 
  -5  -9  13        5.68        3.96      1.22 o 
  -4  -9  13        0.50        0.77      1.55 o 
  -3  -9  13       37.26       39.69      4.47 o 
  -2  -9  13       60.00       60.92      3.35 o 
  -1  -9  13        8.35       10.07      2.13 o 
   0  -9  13      153.87      173.65      6.88 o 
   1  -9  13        2.35        2.38      1.33 o 
   2  -9  13       37.79       41.32      3.64 o 
  -7  -8  13        5.06        6.52      1.76 o 
  -6  -8  13       50.29       51.67      3.90 o 
  -5  -8  13       33.05       35.09      2.87 o 
  -4  -8  13       54.79       57.04      3.20 o 
  -3  -8  13        6.77       12.25      2.93 o 
  -2  -8  13        8.42        6.85      2.12 o 
  -1  -8  13       91.01       97.48      5.18 o 
   0  -8  13       20.95       21.17      2.14 o 
   1  -8  13        0.03       -1.01      0.85 o 
   2  -8  13       16.17       13.04      2.32 o 
   3  -8  13        8.16        7.42      2.17 o 
  -8  -7  13       35.96       38.85      2.82 o 
  -7  -7  13      221.90      231.86      7.50 o 
  -6  -7  13       38.91       35.32      4.27 o 
  -5  -7  13      224.95      223.92      5.92 o 
  -4  -7  13       12.59       15.18      1.58 o 
  -3  -7  13       40.01       35.59      2.65 o 
  -2  -7  13       10.85       11.79      2.35 o 
  -1  -7  13       36.66       40.14      2.79 o 
   0  -7  13      154.16      154.66      4.93 o 
   1  -7  13        1.38        0.59      0.84 o 
   2  -7  13        0.63        0.28      1.47 o 
   3  -7  13        6.74        4.38      1.89 o 
   4  -7  13      111.33      116.18      5.89 o 
  -9  -6  13       46.79       53.54      5.89 o 
  -8  -6  13        7.57        7.08      1.41 o 
  -7  -6  13       70.31       77.36      4.12 o 
  -6  -6  13        2.03        3.21      1.32 o 
  -5  -6  13        8.79        8.90      1.28 o 
  -4  -6  13        0.20       -0.24      0.62 o 
  -3  -6  13       28.79       33.49      2.12 o 
  -2  -6  13        0.04       -1.31      0.82 o 
  -1  -6  13       17.06        9.33      1.53 o 
   0  -6  13        4.75        5.15      0.93 o 
   1  -6  13       19.84       18.92      1.79 o 
   2  -6  13       42.10       43.10      2.78 o 
   3  -6  13      103.22      109.14      4.22 o 
   4  -6  13        5.62       12.99      2.62 o 
  -9  -5  13       87.79       84.87      3.56 o 
  -8  -5  13       19.64       18.74      1.87 o 
  -7  -5  13        3.83        4.36      1.36 o 
  -6  -5  13       13.88       16.08      2.03 o 
  -5  -5  13        4.85        4.51      1.27 o 
  -4  -5  13       55.23       53.12      3.31 o 
  -3  -5  13        2.79        3.19      0.86 o 
  -2  -5  13       12.83       11.60      2.14 o 
  -1  -5  13       77.65       68.76      3.11 o 
   0  -5  13        1.24        2.57      0.83 o 
   1  -5  13        0.02        0.49      0.73 o 
   2  -5  13       34.03       35.01      1.79 o 
   3  -5  13       36.33       32.75      2.61 o 
   4  -5  13       13.55       10.91      1.74 o 
   5  -5  13       10.88       15.23      2.78 o 
 -10  -4  13        0.96        2.14      1.18 o 
  -9  -4  13        2.60        3.37      1.00 o 
  -8  -4  13       27.12       28.52      2.66 o 
  -7  -4  13      137.65      141.58      5.14 o 
  -6  -4  13        4.62        6.26      1.43 o 
  -5  -4  13       25.73       29.40      2.55 o 
  -4  -4  13      248.48      219.84      4.94 o 
  -3  -4  13        0.97        1.18      0.74 o 
  -2  -4  13        5.91        6.30      1.02 o 
  -1  -4  13        0.78        1.77      0.96 o 
   0  -4  13       52.31       57.02      2.11 o 
   1  -4  13        2.35        3.07      0.85 o 
   2  -4  13        2.53        3.21      0.86 o 
   3  -4  13       67.40       64.85      4.16 o 
   4  -4  13       10.80       11.45      1.78 o 
   5  -4  13       16.99       19.90      1.83 o 
 -11  -3  13       85.85       96.84      5.89 o 
 -10  -3  13        0.75        0.84      1.20 o 
  -9  -3  13      109.60      119.24      3.89 o 
  -8  -3  13        0.30       -0.66      0.70 o 
  -7  -3  13       13.98       14.29      1.84 o 
  -6  -3  13       11.06       16.52      1.98 o 
  -5  -3  13        9.96        8.43      1.49 o 
  -4  -3  13        0.04        0.91      0.67 o 
  -3  -3  13        1.53        2.60      0.80 o 
  -2  -3  13        5.86        3.29      0.88 o 
  -1  -3  13        2.66        3.16      2.06 o 
   0  -3  13       26.15       27.19      2.53 o 
   1  -3  13       23.38       26.33      1.78 o 
   2  -3  13      155.87      164.31      3.77 o 
   3  -3  13       33.23       33.17      3.14 o 
   4  -3  13       22.88       25.17      1.93 o 
   5  -3  13        6.34        3.20      1.15 o 
 -11  -2  13       17.38       17.40      1.73 o 
 -10  -2  13        1.32        1.84      0.89 o 
  -9  -2  13       95.58      106.39      4.22 o 
  -8  -2  13        6.27        6.24      1.29 o 
  -7  -2  13       54.92       56.27      3.82 o 
  -6  -2  13       52.06       44.68      5.54 o 
  -5  -2  13       65.09       66.42      3.23 o 
  -4  -2  13        7.89        8.46      1.07 o 
  -3  -2  13        9.17        6.44      1.00 o 
  -2  -2  13       10.46       12.17      1.25 o 
  -1  -2  13        0.16       -0.31      0.81 o 
   0  -2  13       43.85       41.10      1.80 o 
   1  -2  13      146.95      146.94      3.55 o 
   2  -2  13        8.59        9.71      1.14 o 
   3  -2  13       93.16       91.24      3.09 o 
   4  -2  13       34.10       32.54      3.32 o 
   5  -2  13       28.28       26.02      2.56 o 
 -11  -1  13        0.17        0.11      0.83 o 
 -10  -1  13        0.30       -1.06      1.79 o 
  -9  -1  13       76.09       71.04      5.15 o 
  -8  -1  13       50.69       47.86      2.80 o 
  -7  -1  13        5.00        5.18      1.24 o 
  -6  -1  13       13.42       13.93      1.77 o 
  -5  -1  13       75.23       66.14      3.21 o 
  -4  -1  13        1.86        2.18      1.45 o 
  -3  -1  13        1.72        3.17      0.80 o 
  -2  -1  13       39.23       41.12      1.96 o 
  -1  -1  13      114.78      102.16      3.64 o 
   0  -1  13       46.94       47.97      1.95 o 
   1  -1  13      105.51      107.63      2.93 o 
   2  -1  13      167.10      172.55      3.38 o 
   3  -1  13       24.42       27.34      2.42 o 
   4  -1  13        6.57        8.14      1.63 o 
   5  -1  13        0.02       -0.68      0.94 o 
 -11   0  13        1.84        2.84      0.99 o 
 -10   0  13       18.64       17.96      1.92 o 
  -9   0  13        0.92        1.14      0.89 o 
  -8   0  13        1.37        1.92      1.35 o 
  -7   0  13       43.12       37.61      2.48 o 
  -6   0  13        2.32        2.52      1.17 o 
  -5   0  13      170.76      157.21      5.15 o 
  -4   0  13       18.65       17.53      1.42 o 
  -3   0  13        5.14        5.46      0.96 o 
  -2   0  13       31.76       32.29      1.90 o 
  -1   0  13       17.99       11.57      2.62 o 
   0   0  13       48.72       51.25      2.45 o 
   1   0  13      103.34      103.20      2.45 o 
   2   0  13       90.17       98.18      3.62 o 
   3   0  13      162.74      164.18      4.41 o 
   4   0  13       11.48       12.78      2.69 o 
   5   0  13        0.13        0.32      1.04 o 
 -11   1  13       30.54       30.95      2.94 o 
 -10   1  13       26.33       28.06      2.37 o 
  -9   1  13      143.00      143.65      4.81 o 
  -8   1  13      157.14      151.10      4.96 o 
  -7   1  13        7.63        8.01      1.52 o 
  -6   1  13       33.68       31.16      2.50 o 
  -5   1  13       27.48       27.65      2.42 o 
  -4   1  13        0.02        0.22      0.64 o 
  -3   1  13      125.37      116.36      3.27 o 
  -2   1  13       12.43       11.51      1.21 o 
  -1   1  13       63.35       60.61      2.77 o 
   0   1  13        1.66        1.92      0.71 o 
   1   1  13      101.77      106.20      2.71 o 
   2   1  13        0.44       -0.06      0.61 o 
   3   1  13        6.43        7.80      1.33 o 
   4   1  13       24.96       24.47      2.44 o 
 -11   2  13       20.66       26.07      2.77 o 
 -10   2  13        0.26        0.36      0.95 o 
  -9   2  13       77.47       72.11      4.25 o 
  -8   2  13      299.33      321.54      8.15 o 
  -7   2  13        0.07       -0.43      1.53 o 
  -6   2  13        7.69        7.37      1.42 o 
  -5   2  13       18.32       22.13      2.15 o 
  -4   2  13       89.93       92.33      2.86 o 
  -3   2  13        0.47        0.87      0.73 o 
  -2   2  13        4.22        5.71      0.97 o 
  -1   2  13        1.02        0.02      0.93 o 
   0   2  13       11.81       11.20      1.48 o 
   1   2  13        2.83        2.48      0.79 o 
   2   2  13       19.13       20.28      1.74 o 
   3   2  13        5.10        5.06      1.19 o 
   4   2  13        3.29        1.67      1.08 o 
 -11   3  13       14.56       16.22      2.34 o 
 -10   3  13        2.40        5.02      1.47 o 
  -9   3  13       57.55       51.63      3.69 o 
  -8   3  13       27.90       26.64      3.10 o 
  -7   3  13        1.12        2.37      1.08 o 
  -6   3  13      182.91      181.04      5.63 o 
  -5   3  13        7.50        9.95      1.58 o 
  -4   3  13       24.39       25.31      2.32 o 
  -3   3  13       26.54       26.08      1.76 o 
  -2   3  13        6.41        8.84      1.10 o 
  -1   3  13       66.20       62.05      3.65 o 
   0   3  13       29.12       24.04      1.74 o 
   1   3  13       65.18       66.02      2.21 o 
   2   3  13       67.08       70.41      2.87 o 
   3   3  13       50.11       54.83      3.81 o 
   4   3  13       29.61       32.43      2.72 o 
 -11   4  13        2.41        5.17      1.61 o 
 -10   4  13       14.61       15.24      2.43 o 
  -9   4  13        7.69       10.60      2.15 o 
  -8   4  13       19.53       15.93      2.61 o 
  -7   4  13        3.73        3.81      1.54 o 
  -6   4  13        8.50       15.01      2.55 o 
  -5   4  13        3.94        4.57      1.23 o 
  -4   4  13        1.33        1.23      0.63 o 
  -3   4  13        0.52        1.38      0.63 o 
  -2   4  13       49.18       50.02      2.25 o 
  -1   4  13      380.47      370.07      7.15 o 
   0   4  13      191.97      203.93      3.95 o 
   1   4  13       21.55       26.64      1.57 o 
   2   4  13       75.36       77.23      3.05 o 
   3   4  13        0.56        0.55      0.99 o 
 -10   5  13        0.09        3.46      1.56 o 
  -9   5  13      361.66      368.05     12.99 o 
  -8   5  13       24.62       26.75      3.45 o 
  -7   5  13        0.00        0.04      1.13 o 
  -6   5  13       17.00       13.60      2.66 o 
  -5   5  13       80.31       82.35      3.44 o 
  -4   5  13       17.23       14.49      1.25 o 
  -3   5  13        1.22        1.11      0.76 o 
  -2   5  13       11.79       11.25      1.30 o 
  -1   5  13       13.55       15.16      2.40 o 
   0   5  13       72.09       74.75      3.52 o 
   1   5  13        3.24        2.44      0.79 o 
   2   5  13       10.08       12.26      1.81 o 
 -10   6  13      135.65      145.67      7.31 o 
  -9   6  13      143.70      153.51      7.62 o 
  -8   6  13       93.19       96.75      5.93 o 
  -7   6  13       18.21       14.30      2.73 o 
  -6   6  13      130.62      148.13      7.80 o 
  -5   6  13        0.39        1.44      0.84 o 
  -4   6  13        8.02        7.56      1.31 o 
  -3   6  13       27.25       21.70      2.51 o 
  -2   6  13       33.87       37.36      2.28 o 
  -1   6  13      185.19      198.60      6.35 o 
   0   6  13        5.13        4.92      1.09 o 
   1   6  13       35.45       40.02      2.47 o 
  -9   7  13        5.42        7.67      2.28 o 
  -8   7  13      157.34      162.82      8.29 o 
  -7   7  13       64.30       61.99      4.11 o 
  -6   7  13       18.32       22.28      2.78 o 
  -5   7  13        1.75        2.53      1.25 o 
  -4   7  13        2.02        2.18      1.17 o 
  -3   7  13       96.26       98.97      6.07 o 
  -2   7  13       33.79       28.13      2.43 o 
  -1   7  13       51.81       55.49      3.16 o 
   0   7  13       40.87       43.87      3.82 o 
  -8   8  13        0.51        1.83      1.66 o 
  -7   8  13        2.85        2.81      1.34 o 
  -6   8  13       16.38       16.80      1.76 o 
  -5   8  13        5.90        5.77      1.48 o 
  -4   8  13        1.38        2.25      1.23 o 
  -3   8  13       62.17       57.65      3.30 o 
  -2   8  13       26.54       27.40      2.47 o 
  -1   8  13       94.42       86.02      3.79 o 
  -4  -9  14        1.35        0.54      1.67 o 
  -3  -9  14       58.68       62.42      3.53 o 
  -2  -9  14        3.15        5.14      1.62 o 
  -1  -9  14        0.68       -0.78      1.33 o 
  -6  -8  14        6.60        4.30      1.66 o 
  -5  -8  14       90.71       96.74      5.60 o 
  -4  -8  14       36.49       38.03      2.99 o 
  -3  -8  14       32.57       36.18      2.90 o 
  -2  -8  14       11.24       11.04      1.82 o 
  -1  -8  14      135.66      134.87      4.77 o 
   0  -8  14       23.95       30.68      2.58 o 
   1  -8  14       28.23       15.60      2.14 o 
  -7  -7  14       22.84       23.29      2.78 o 
  -6  -7  14      263.15      277.04      8.51 o 
  -5  -7  14      202.46      216.57      6.86 o 
  -4  -7  14        5.61        6.59      1.24 o 
  -3  -7  14       87.86       92.59      3.94 o 
  -2  -7  14        2.86        3.47      1.28 o 
  -1  -7  14        0.64       -0.79      0.96 o 
   0  -7  14        5.26        8.41      1.65 o 
   1  -7  14       13.62       11.40      1.26 o 
   2  -7  14       13.50        8.94      2.10 o 
  -8  -6  14       10.70       12.89      2.10 o 
  -7  -6  14       75.69       80.14      4.13 o 
  -6  -6  14       20.58       20.57      2.50 o 
  -5  -6  14       69.15       79.06      2.98 o 
  -4  -6  14        0.46        1.96      0.88 o 
  -3  -6  14       30.58       31.08      2.53 o 
  -2  -6  14       59.04       57.36      3.37 o 
  -1  -6  14       15.72       15.01      1.86 o 
   0  -6  14        1.86        2.26      1.30 o 
   1  -6  14       47.17       48.48      2.76 o 
   2  -6  14        9.44        9.22      2.92 o 
   3  -6  14       32.49       31.28      2.61 o 
  -9  -5  14       36.73       39.85      3.88 o 
  -8  -5  14       23.26       22.40      4.91 o 
  -7  -5  14       61.78       61.02      3.64 o 
  -6  -5  14       30.56       27.50      2.67 o 
  -5  -5  14      102.58      114.18      5.06 o 
  -4  -5  14       15.38       12.71      1.41 o 
  -3  -5  14       12.38       14.80      1.51 o 
  -2  -5  14       20.70       19.75      2.02 o 
  -1  -5  14        6.08        8.03      1.48 o 
   0  -5  14        1.42        1.39      2.19 o 
   1  -5  14      180.52      185.24      5.91 o 
   2  -5  14       62.04       71.25      3.33 o 
   3  -5  14       11.22       11.52      1.82 o 
   4  -5  14        0.11       -0.72      1.64 o 
 -10  -4  14        0.57        0.79      1.02 o 
  -9  -4  14       77.45       75.53      3.83 o 
  -8  -4  14       16.02       16.70      2.18 o 
  -7  -4  14        0.10        2.30      1.34 o 
  -6  -4  14       20.03       24.64      2.50 o 
  -5  -4  14       26.31       22.92      3.13 o 
  -4  -4  14       18.98       14.19      2.46 o 
  -3  -4  14       14.17       16.52      1.56 o 
  -2  -4  14      174.50      156.88      9.83 o 
  -1  -4  14        1.45        1.05      0.95 o 
   0  -4  14       51.17       48.31      3.56 o 
   1  -4  14        7.17       10.48      1.22 o 
   2  -4  14       22.63       29.31      2.49 o 
   3  -4  14       18.28       20.63      2.22 o 
   4  -4  14       18.02       16.53      4.12 o 
 -10  -3  14       22.63       21.65      2.36 o 
  -9  -3  14        3.31        5.78      1.39 o 
  -8  -3  14       38.43       44.08      2.99 o 
  -7  -3  14       42.27       39.33      7.05 o 
  -6  -3  14       56.56       62.22      3.33 o 
  -5  -3  14       27.17       28.27      2.60 o 
  -4  -3  14       19.98       19.30      1.63 o 
  -3  -3  14        8.95        9.57      1.25 o 
  -2  -3  14       56.64       52.79      2.89 o 
  -1  -3  14        1.44       -0.49      1.19 o 
   0  -3  14        4.73        3.68      0.87 o 
   1  -3  14       29.48       32.23      1.84 o 
   2  -3  14       71.19       72.76      3.39 o 
   3  -3  14       16.93       17.92      2.12 o 
   4  -3  14       89.48       97.65      4.22 o 
 -10  -2  14        1.54        2.39      1.15 o 
  -9  -2  14        1.15        1.90      1.83 o 
  -8  -2  14        0.13        0.39      0.88 o 
  -7  -2  14       13.43       12.05      1.81 o 
  -6  -2  14       60.48       64.38      3.29 o 
  -5  -2  14      109.67      107.54      4.32 o 
  -4  -2  14       63.96       71.71      2.73 o 
  -3  -2  14        2.67        1.30      1.06 o 
  -2  -2  14        1.21       -0.20      0.86 o 
  -1  -2  14       34.98       27.55      2.57 o 
   0  -2  14       88.30       91.80      4.52 o 
   1  -2  14        3.09        5.21      1.09 o 
   2  -2  14       77.86       76.07      3.44 o 
   3  -2  14       61.32       58.06      2.58 o 
   4  -2  14        9.38        9.44      1.38 o 
 -11  -1  14       44.60       41.74      5.38 o 
 -10  -1  14      177.98      184.59      5.93 o 
  -9  -1  14        0.09       -0.65      0.80 o 
  -8  -1  14        0.91        2.24      1.01 o 
  -7  -1  14       95.75       95.63      4.04 o 
  -6  -1  14       22.10       22.22      4.32 o 
  -5  -1  14        3.21        5.62      1.34 o 
  -4  -1  14       38.26       43.81      2.08 o 
  -3  -1  14       24.09       18.01      1.53 o 
  -2  -1  14       28.46       26.17      1.83 o 
  -1  -1  14       14.39       12.81      3.10 o 
   0  -1  14       21.30       23.14      1.53 o 
   1  -1  14      134.67      121.23      3.23 o 
   2  -1  14        1.33        0.65      0.87 o 
   3  -1  14       21.21       21.77      1.80 o 
   4  -1  14       89.03       96.67      6.89 o 
 -11   0  14        0.33        1.87      1.02 o 
 -10   0  14        3.20        4.18      1.18 o 
  -9   0  14       47.63       53.08      3.53 o 
  -8   0  14       28.79       27.49      2.47 o 
  -7   0  14       12.00        8.66      1.57 o 
  -6   0  14        0.48        1.10      1.32 o 
  -5   0  14        0.60        1.26      0.94 o 
  -4   0  14       28.60       29.12      1.87 o 
  -3   0  14       29.48       28.19      1.86 o 
  -2   0  14       58.16       59.13      2.84 o 
  -1   0  14      102.76       95.21      3.61 o 
   0   0  14       17.29       17.95      1.38 o 
   1   0  14       64.39       65.67      2.35 o 
   2   0  14        0.00        1.21      0.88 o 
   3   0  14        0.15        1.41      1.22 o 
   4   0  14       71.95       77.65      3.86 o 
 -11   1  14       12.19       13.42      2.14 o 
 -10   1  14       59.00       63.82      3.35 o 
  -9   1  14       27.21       28.75      2.51 o 
  -8   1  14        0.29        0.72      1.25 o 
  -7   1  14      171.66      175.66     15.13 o 
  -6   1  14      223.45      223.58      6.63 o 
  -5   1  14       15.96       13.50      3.15 o 
  -4   1  14      105.26      113.94      3.34 o 
  -3   1  14       14.71       17.04      1.52 o 
  -2   1  14        1.18        1.89      0.97 o 
  -1   1  14       45.69       38.81      2.44 o 
   0   1  14       45.89       46.27      3.53 o 
   1   1  14       52.83       54.27      1.88 o 
   2   1  14        0.03       -0.41      0.98 o 
   3   1  14       42.46       51.83      3.21 o 
 -11   2  14        0.24        0.48      1.00 o 
 -10   2  14        0.12        0.91      1.08 o 
  -9   2  14       47.64       53.40      3.85 o 
  -8   2  14        8.92       10.26      1.70 o 
  -7   2  14      168.80      168.91      5.58 o 
  -6   2  14       72.98       78.66      5.08 o 
  -5   2  14        0.86        0.95      1.00 o 
  -4   2  14       34.42       34.00      2.45 o 
  -3   2  14       92.29       94.71      3.06 o 
  -2   2  14        3.59        4.00      1.24 o 
  -1   2  14       31.72       27.18      2.19 o 
   0   2  14       10.31        8.45      1.07 o 
   1   2  14        5.41        6.11      1.02 o 
   2   2  14       29.22       29.08      2.14 o 
   3   2  14        3.16        3.32      1.13 o 
 -11   3  14        3.80        3.87      1.55 o 
 -10   3  14       29.77       38.51      3.78 o 
  -9   3  14       22.99       26.19      3.26 o 
  -8   3  14       15.96       19.50      2.89 o 
  -7   3  14        4.44        6.04      1.44 o 
  -6   3  14       22.23       27.10      3.62 o 
  -5   3  14       30.58       28.74      1.94 o 
  -4   3  14      164.64      163.37      6.05 o 
  -3   3  14       10.95       10.65      1.67 o 
  -2   3  14      128.52      127.46      6.72 o 
  -1   3  14       86.51       88.58      4.08 o 
   0   3  14      129.24      130.37      2.78 o 
   1   3  14        1.01        1.20      0.73 o 
   2   3  14       10.48       11.39      1.52 o 
   3   3  14       22.64       29.20      2.74 o 
 -10   4  14       25.14       26.04      3.31 o 
  -9   4  14        7.70        7.66      2.07 o 
  -8   4  14       26.84       29.39      3.57 o 
  -7   4  14       15.57       12.72      2.44 o 
  -6   4  14       49.06       45.69      4.59 o 
  -5   4  14       71.40       83.36      4.18 o 
  -4   4  14        0.21        0.43      0.71 o 
  -3   4  14       20.10       23.05      4.16 o 
  -2   4  14       54.96       56.93      2.82 o 
  -1   4  14       24.30       20.99      2.20 o 
   0   4  14        0.71       -0.43      0.75 o 
   1   4  14       22.13       23.48      2.30 o 
   2   4  14        0.02        1.89      1.08 o 
 -10   5  14      173.46      220.53      9.55 o 
  -9   5  14        4.84        0.01      1.32 o 
  -8   5  14      168.22      178.14      8.48 o 
  -7   5  14       77.85       74.26      5.27 o 
  -6   5  14       22.77       24.40      3.52 o 
  -5   5  14        0.66        2.00      1.06 o 
  -4   5  14        0.28        0.78      0.77 o 
  -3   5  14        1.69        2.00      1.02 o 
  -2   5  14       50.34       57.61      2.46 o 
  -1   5  14       62.25       65.57      2.66 o 
   0   5  14        1.00        0.42      0.82 o 
   1   5  14        0.03        0.88      0.87 o 
  -9   6  14        0.47        2.21      1.60 o 
  -8   6  14        6.73        8.33      2.46 o 
  -7   6  14      592.39      667.33     21.56 o 
  -6   6  14       34.55       36.91      4.53 o 
  -5   6  14        1.85        1.97      1.11 o 
  -4   6  14       84.05       76.85      3.47 o 
  -3   6  14       41.55       41.77      2.93 o 
  -2   6  14       13.42       14.73      3.45 o 
  -1   6  14       21.02       22.66      1.96 o 
   0   6  14        2.71        2.56      1.01 o 
  -8   7  14       56.62       67.22      5.39 o 
  -7   7  14       13.19       11.25      2.82 o 
  -6   7  14       14.14       14.89      2.04 o 
  -5   7  14        8.25        8.01      1.89 o 
  -4   7  14       28.37       26.67      2.51 o 
  -3   7  14      100.48      103.45      4.19 o 
  -2   7  14       68.34       65.82      5.52 o 
  -5   8  14        0.10        0.21      1.13 o 
  -4  -8  15       24.01       24.91      2.62 o 
  -3  -8  15       28.34       31.85      4.02 o 
  -2  -8  15        4.47        2.65      2.76 o 
  -1  -8  15       15.22       16.56      2.55 o 
  -6  -7  15      281.64      271.42      8.60 o 
  -5  -7  15       27.38       23.33      2.30 o 
  -4  -7  15      116.87      128.41      4.88 o 
  -3  -7  15      645.31      658.04     18.99 o 
  -2  -7  15      147.47      157.57      9.13 o 
  -1  -7  15       26.94       30.20      2.60 o 
   0  -7  15        0.37        0.15      1.37 o 
   1  -7  15        2.52        0.66      1.13 o 
  -7  -6  15        8.46        9.99      1.97 o 
  -6  -6  15       81.28       85.44      5.35 o 
  -5  -6  15       43.83       39.17      2.49 o 
  -4  -6  15        0.15        0.14      0.89 o 
  -3  -6  15       17.94       14.00      1.95 o 
  -2  -6  15       26.47       22.82      2.33 o 
  -1  -6  15       78.44       78.53      3.60 o 
   0  -6  15       30.88       34.80      2.64 o 
   1  -6  15       33.22       35.54      2.58 o 
   2  -6  15       24.99       20.66      2.17 o 
  -8  -5  15       19.24       24.51      2.74 o 
  -7  -5  15        0.62        1.20      1.13 o 
  -6  -5  15        0.10       -0.70      0.96 o 
  -5  -5  15        6.66        8.78      1.32 o 
  -4  -5  15        0.80        0.65      0.84 o 
  -3  -5  15       71.20       66.01      3.40 o 
  -2  -5  15        6.54        6.48      1.48 o 
  -1  -5  15        1.30        0.56      1.16 o 
   0  -5  15        0.54        2.09      1.25 o 
   1  -5  15        5.34        5.29      2.75 o 
   2  -5  15       18.62       18.24      2.12 o 
  -9  -4  15       59.59       68.39      3.94 o 
  -8  -4  15       28.98       26.46      2.80 o 
  -7  -4  15       21.86       20.56      2.48 o 
  -6  -4  15       22.55       18.82      2.36 o 
  -5  -4  15        0.51        1.52      0.87 o 
  -4  -4  15       63.56       66.20      2.81 o 
  -3  -4  15        4.47        3.00      1.23 o 
  -2  -4  15       44.28       44.47      2.76 o 
  -1  -4  15       40.59       42.34      2.90 o 
   0  -4  15       18.83       18.36      1.97 o 
   1  -4  15      122.81      131.33      4.44 o 
   2  -4  15        0.96       -0.32      1.10 o 
   3  -4  15        1.74        3.37      1.40 o 
  -9  -3  15       45.17       40.78      3.26 o 
  -8  -3  15       11.97       11.14      1.87 o 
  -7  -3  15      344.29      353.89      9.51 o 
  -6  -3  15       48.27       49.92      4.25 o 
  -5  -3  15        0.93        0.97      2.54 o 
  -4  -3  15      100.74      102.07      4.11 o 
  -3  -3  15        7.23        3.99      1.03 o 
  -2  -3  15        9.67        9.98      1.88 o 
  -1  -3  15       24.01       21.69      2.11 o 
   0  -3  15       67.90       68.55      6.48 o 
   1  -3  15        0.01        0.20      0.76 o 
   2  -3  15        1.16        0.55      1.18 o 
   3  -3  15        0.96        0.52      1.13 o 
 -10  -2  15       47.27       50.09      3.24 o 
  -9  -2  15        0.32        2.99      1.20 o 
  -8  -2  15        7.55        7.40      1.62 o 
  -7  -2  15       19.91       16.69      2.20 o 
  -6  -2  15        5.90        8.25      1.71 o 
  -5  -2  15        1.41        3.64      1.26 o 
  -4  -2  15       19.36       18.41      2.75 o 
  -3  -2  15       18.95       20.06      1.71 o 
  -2  -2  15       51.73       56.60      6.39 o 
  -1  -2  15        7.84        8.44      1.50 o 
   0  -2  15      160.61      150.06      7.49 o 
   1  -2  15      107.16      109.25      4.12 o 
   2  -2  15      128.35      133.87      4.76 o 
   3  -2  15        3.87        5.90      1.54 o 
 -10  -1  15       23.22       26.75      2.60 o 
  -9  -1  15        0.63        1.21      1.04 o 
  -8  -1  15        4.61        4.04      2.03 o 
  -7  -1  15       74.90       65.30      3.64 o 
  -6  -1  15        1.16        0.46      0.92 o 
  -5  -1  15        3.11        4.04      1.30 o 
  -4  -1  15      108.47      102.53      3.94 o 
  -3  -1  15        0.76        1.05      0.83 o 
  -2  -1  15       17.26       16.95      1.88 o 
  -1  -1  15       18.80       20.32      2.06 o 
   0  -1  15       17.19       16.51      2.05 o 
   1  -1  15        6.15        7.40      1.13 o 
   2  -1  15        0.91        1.61      1.13 o 
   3  -1  15       49.27       46.86      3.47 o 
 -10   0  15        3.23        1.94      1.15 o 
  -9   0  15        1.51        1.82      1.15 o 
  -8   0  15       16.68       17.04      2.34 o 
  -7   0  15       24.58       23.44      4.59 o 
  -6   0  15        6.32        5.11      1.43 o 
  -5   0  15        1.42        1.06      1.38 o 
  -4   0  15        1.98        1.08      0.78 o 
  -3   0  15        2.03        1.46      0.85 o 
  -2   0  15        0.22       -0.04      0.91 o 
  -1   0  15        0.01        0.37      0.99 o 
   0   0  15       13.37       13.90      1.74 o 
   1   0  15      140.14      148.32      3.69 o 
   2   0  15        3.41        6.10      1.49 o 
   3   0  15       13.74       13.19      1.56 o 
 -10   1  15        1.56        2.42      1.34 o 
  -9   1  15       11.08        7.15      1.54 o 
  -8   1  15       26.05       29.65      2.69 o 
  -7   1  15      160.57      167.40      7.76 o 
  -6   1  15       67.01       74.36      3.74 o 
  -5   1  15       82.34       90.87      3.60 o 
  -4   1  15       26.57       24.85      1.89 o 
  -3   1  15       35.86       35.68      2.21 o 
  -2   1  15        2.74        0.74      1.01 o 
  -1   1  15      170.01      191.58      7.97 o 
   0   1  15        1.27        0.77      1.30 o 
   1   1  15       25.19       24.12      1.65 o 
   2   1  15        0.40        0.49      0.94 o 
 -10   2  15       20.32       20.98      2.97 o 
  -9   2  15        1.25        1.04      1.26 o 
  -8   2  15        3.58        5.06      1.62 o 
  -7   2  15       37.99       44.14      3.28 o 
  -6   2  15       10.19       12.46      1.86 o 
  -5   2  15      233.28      245.81      5.70 o 
  -4   2  15       65.13       72.72      2.77 o 
  -3   2  15        3.18        4.85      1.28 o 
  -2   2  15       43.16       45.84      2.74 o 
  -1   2  15        0.71        0.56      0.93 o 
   0   2  15       10.38       11.77      1.68 o 
   1   2  15        9.43        3.48      1.01 o 
   2   2  15       47.79       42.66      2.38 o 
 -10   3  15        0.37        0.97      1.34 o 
  -9   3  15        0.06       -0.63      1.03 o 
  -8   3  15        7.01        8.90      2.27 o 
  -7   3  15        0.01        0.35      1.02 o 
  -6   3  15       78.62       74.80      3.76 o 
  -5   3  15       15.97       18.24      1.66 o 
  -4   3  15        0.01        1.41      0.84 o 
  -3   3  15       28.40       29.78      2.38 o 
  -2   3  15        6.20        4.24      1.28 o 
  -1   3  15        6.03        4.87      1.28 o 
   0   3  15       39.67       42.81      2.69 o 
   1   3  15        6.26        4.67      0.98 o 
  -9   4  15        1.81        0.90      1.27 o 
  -8   4  15        7.24        7.64      2.20 o 
  -7   4  15       26.77       30.02      3.87 o 
  -6   4  15        4.34        1.26      1.47 o 
  -5   4  15        0.14        1.67      0.86 o 
  -4   4  15       18.35       19.19      2.24 o 
  -3   4  15       45.54       47.72      2.85 o 
  -2   4  15       92.33       91.21      3.72 o 
  -1   4  15       33.24       30.48      3.24 o 
   0   4  15       64.89       68.30      3.22 o 
   1   4  15       22.59       23.34      4.01 o 
  -9   5  15        0.75        1.63      1.54 o 
  -8   5  15      125.81      137.36      7.54 o 
  -7   5  15      100.21      108.98      6.76 o 
  -6   5  15      252.15      272.30     11.64 o 
  -5   5  15      141.20      151.50      5.15 o 
  -4   5  15        0.58        1.14      1.39 o 
  -3   5  15       11.88       13.00      4.93 o 
  -2   5  15        2.05        3.27      1.15 o 
  -1   5  15       46.39       50.82      3.14 o 
   0   5  15       37.03       31.86      2.37 o 
  -8   6  15      120.53      126.13      7.46 o 
  -7   6  15        2.67        2.26      1.91 o 
  -6   6  15       26.17       27.20      2.59 o 
  -5   6  15      121.34      133.04      4.92 o 
  -4   6  15      268.22      274.75      9.76 o 
  -3   6  15       25.49       23.98      3.00 o 
  -2   6  15       12.91        9.37      1.63 o 
  -5   7  15       37.39       33.09      3.64 o 
  -4  -7  16      124.21      134.79      5.15 o 
  -3  -7  16        2.14        4.95      2.90 o 
  -2  -7  16      243.26      261.04      7.46 o 
  -6  -6  16        0.42       -0.37      1.26 o 
  -5  -6  16       25.58       24.11      2.81 o 
  -4  -6  16      224.30      229.92      6.92 o 
  -3  -6  16      152.43      150.01      5.33 o 
  -2  -6  16        0.51        0.33      1.18 o 
  -1  -6  16        3.92        5.57      1.49 o 
   0  -6  16       19.84       21.70      2.27 o 
  -7  -5  16        0.09        0.58      1.23 o 
  -6  -5  16        6.87        8.39      1.81 o 
  -5  -5  16        3.75        2.01      1.04 o 
  -4  -5  16        0.19        0.59      1.72 o 
  -3  -5  16      154.13      159.84     13.35 o 
  -2  -5  16      185.47      192.37      6.01 o 
  -1  -5  16       31.96       36.52      3.64 o 
   0  -5  16       24.51       26.00      2.40 o 
   1  -5  16       27.15       28.16      4.35 o 
  -8  -4  16       23.95       25.12      2.87 o 
  -7  -4  16        1.55        0.82      1.21 o 
  -6  -4  16       16.35       18.25      2.42 o 
  -5  -4  16        0.08        0.20      0.85 o 
  -4  -4  16       45.09       45.16      3.08 o 
  -3  -4  16       28.20       27.57      2.50 o 
  -2  -4  16       11.43       12.91      1.85 o 
  -1  -4  16       36.93       39.01      2.90 o 
   0  -4  16        0.10        1.95      1.14 o 
   1  -4  16        1.98        1.71      1.16 o 
  -9  -3  16        0.24       -0.34      1.08 o 
  -8  -3  16        0.94        2.41      1.32 o 
  -7  -3  16       31.79       28.36      4.48 o 
  -6  -3  16        7.66       14.29      5.73 o 
  -5  -3  16      238.26      245.32     10.24 o 
  -4  -3  16        3.91        4.98      1.15 o 
  -3  -3  16       72.71       73.70      3.56 o 
  -2  -3  16       17.49       21.27      2.18 o 
  -1  -3  16       12.00       13.17      1.81 o 
   0  -3  16       45.87       44.77      2.92 o 
   1  -3  16        0.00        1.33      1.11 o 
  -9  -2  16        4.89        5.41      1.57 o 
  -8  -2  16       22.71       21.95      3.76 o 
  -7  -2  16       42.96       41.68      3.42 o 
  -6  -2  16       18.15       16.39      5.48 o 
  -5  -2  16       63.55       69.25      2.89 o 
  -4  -2  16       76.55       82.47      3.08 o 
  -3  -2  16       13.73       12.72      2.12 o 
  -2  -2  16       21.36       19.46      4.37 o 
  -1  -2  16        0.44       -0.99      0.91 o 
   0  -2  16        1.70        0.61      1.07 o 
   1  -2  16        2.71        2.72      1.16 o 
   2  -2  16       34.20       35.94      2.83 o 
  -9  -1  16        0.12       -0.55      0.97 o 
  -8  -1  16        6.27        5.07      1.56 o 
  -7  -1  16       17.98       20.66      2.45 o 
  -6  -1  16       44.55       45.32      3.49 o 
  -5  -1  16       18.47       17.82      2.57 o 
  -4  -1  16       30.08       31.84      2.17 o 
  -3  -1  16        8.45       11.40      1.79 o 
  -2  -1  16        0.32        1.53      1.11 o 
  -1  -1  16       60.83       63.92      4.09 o 
   0  -1  16        5.18        9.12      1.69 o 
   1  -1  16       69.00       51.73     12.27 o 
  -9   0  16        0.00       -0.12      1.78 o 
  -8   0  16       21.98       23.29      2.54 o 
  -7   0  16        6.36        9.25      1.72 o 
  -6   0  16        0.00        0.13      0.93 o 
  -5   0  16        3.37        4.77      1.11 o 
  -4   0  16       82.86       89.29      3.15 o 
  -3   0  16        1.45        1.66      1.14 o 
  -2   0  16       93.83       93.88      3.86 o 
  -1   0  16       40.57       37.15      2.73 o 
   0   0  16       20.48       19.94      2.08 o 
   1   0  16       20.71       25.63      3.98 o 
  -9   1  16        2.82        3.55      1.38 o 
  -8   1  16        4.36        6.92      1.64 o 
  -7   1  16        6.98        7.29      1.64 o 
  -6   1  16       20.65       22.77      2.57 o 
  -5   1  16      160.71      170.40      4.77 o 
  -4   1  16       21.57       21.93      2.36 o 
  -3   1  16       64.81       71.60      3.98 o 
  -2   1  16       46.01       46.82      2.89 o 
  -1   1  16        0.95        4.22      1.23 o 
   0   1  16        0.06        0.37      0.96 o 
   1   1  16       21.15       24.75      2.15 o 
  -9   2  16       37.52       29.81      3.70 o 
  -8   2  16        2.30        2.44      1.29 o 
  -7   2  16        3.81        1.80      1.39 o 
  -6   2  16       39.67       45.20      3.45 o 
  -5   2  16        1.17        1.87      0.93 o 
  -4   2  16        0.71        0.21      0.83 o 
  -3   2  16        0.44        0.64      1.03 o 
  -2   2  16      110.63      111.62      5.57 o 
  -1   2  16       47.57       49.52      2.96 o 
   0   2  16       65.90       64.70      3.35 o 
  -9   3  16        1.09        2.32      1.64 o 
  -8   3  16       20.13       25.89      3.63 o 
  -7   3  16        1.40        1.86      1.27 o 
  -6   3  16        3.21        1.93      1.24 o 
  -5   3  16        7.30       10.72      1.75 o 
  -4   3  16        3.10        0.95      1.42 o 
  -3   3  16       79.31       77.06      3.52 o 
  -2   3  16       32.90       25.38      2.32 o 
  -1   3  16        0.68        1.69      1.08 o 
   0   3  16        1.11        3.08      1.24 o 
  -8   4  16        7.67        6.06      2.16 o 
  -7   4  16       15.50       19.51      3.37 o 
  -6   4  16       15.93       18.41      3.26 o 
  -5   4  16        1.46        1.38      0.95 o 
  -4   4  16       36.57       47.59      3.82 o 
  -3   4  16        1.68       12.19      2.82 o 
  -2   4  16       25.82       29.15      4.75 o 
  -1   4  16        2.97        3.50      1.73 o 
  -7   5  16       51.88       55.67      5.56 o 
  -6   5  16      146.40      160.36      5.49 o 
  -5   5  16        0.18       -0.35      1.50 o 
  -4   5  16       32.06       33.30      3.57 o 
  -3   5  16       86.14      100.25      4.11 o 
  -5  -5  17       14.71       20.09      2.44 o 
  -4  -5  17        8.61        9.56      3.20 o 
  -3  -5  17        5.53       10.61      2.99 o 
  -2  -5  17       25.42       30.31      2.73 o 
  -6  -4  17       13.94       13.04      2.25 o 
  -5  -4  17        2.60       -0.08      0.93 o 
  -4  -4  17        0.00        1.65      1.26 o 
  -3  -4  17      106.52      119.77      5.89 o 
  -2  -4  17        3.65        5.11      2.42 o 
  -1  -4  17        1.96        2.21      2.38 o 
  -7  -3  17       13.69       12.74      2.14 o 
  -6  -3  17       33.92       38.87      3.49 o 
  -5  -3  17      134.59      146.12      5.25 o 
  -4  -3  17       56.79       64.79      3.59 o 
  -3  -3  17      149.47      145.69      5.16 o 
  -2  -3  17        1.87        2.43      1.26 o 
  -1  -3  17        5.24        4.93      1.49 o 
   0  -3  17       19.77       21.95      2.38 o 
  -8  -2  17        6.37        8.81      1.91 o 
  -7  -2  17       24.64       21.76      2.71 o 
  -6  -2  17        9.06        5.42      2.84 o 
  -5  -2  17        0.26        0.13      0.81 o 
  -4  -2  17       49.67       54.57      4.31 o 
  -3  -2  17        4.12        5.20      1.49 o 
  -2  -2  17        1.24        1.27      1.18 o 
  -1  -2  17        5.40        5.20      1.45 o 
   0  -2  17       43.20       44.77      2.91 o 
  -8  -1  17        1.21        2.61      1.45 o 
  -7  -1  17        2.58        1.86      1.26 o 
  -6  -1  17        0.04        0.28      1.10 o 
  -5  -1  17        8.75        7.19      2.09 o 
  -4  -1  17        7.80        6.66      1.54 o 
  -3  -1  17       40.73       39.96      3.04 o 
  -2  -1  17       47.92       49.31      3.08 o 
  -1  -1  17        0.37        1.65      1.20 o 
   0  -1  17       28.74       34.82      2.74 o 
  -8   0  17        3.05        4.75      1.54 o 
  -7   0  17        6.09        4.88      1.56 o 
  -6   0  17        6.09        5.65      1.63 o 
  -5   0  17        2.95        1.72      0.92 o 
  -4   0  17       14.26       15.00      2.26 o 
  -3   0  17       13.61       14.25      1.92 o 
  -2   0  17       99.42      100.72      7.46 o 
  -1   0  17        6.11        8.40      3.22 o 
   0   0  17       97.32      108.73      4.26 o 
  -8   1  17        2.37        1.59      1.26 o 
  -7   1  17        6.51        7.12      1.68 o 
  -6   1  17        6.09        7.37      2.93 o 
  -5   1  17       22.86       22.77      2.70 o 
  -4   1  17       39.69       43.64      3.15 o 
  -3   1  17       23.04       22.41      3.59 o 
  -2   1  17       23.01       27.02      2.48 o 
  -1   1  17       19.39       19.87      2.20 o 
  -8   2  17       29.13       30.34      3.03 o 
  -7   2  17        7.67        9.38      1.90 o 
  -6   2  17       37.15       40.81      4.70 o 
  -5   2  17        1.01        0.68      0.91 o 
  -4   2  17        6.96        5.29      1.45 o 
  -3   2  17       43.73       53.87      4.46 o 
  -2   2  17        5.62        8.29      2.54 o 
  -1   2  17        7.46        6.81      1.74 o 
  -7   3  17        2.98        2.75      1.84 o 
  -6   3  17       54.38       63.22      5.01 o 
  -5   3  17        1.90        2.44      1.06 o 
  -4   3  17        0.47        1.86      1.88 o 
  -3   3  17        2.66        4.02      1.34 o 
  -2   3  17        6.97        5.26      1.96 o 
  -5   4  17       27.80       35.27      2.87 o 
  -4   4  17        4.33        6.44      1.52 o 
  -4  -3  18        8.71        7.82      1.75 o 
  -5  -2  18        4.09        5.68      1.30 o 
  -4  -2  18       20.29       17.80      2.22 o 
  -3  -2  18        2.53        7.58      2.34 o 
  -6  -1  18       34.66       37.85      3.50 o 
  -5  -1  18      141.33      146.68      5.81 o 
  -4  -1  18       55.58       60.39      3.53 o 
  -3  -1  18        2.13        1.33      1.27 o 
  -6   0  18       23.97       24.93      2.66 o 
  -5   0  18       33.30       31.81      2.37 o 
  -4   0  18       35.09       38.14      3.00 o 
  -3   0  18        9.69       10.07      2.10 o 
  -5   1  18        0.00       -0.39      1.09 o 
  -4   1  18        0.09       -0.67      1.02 o 
                                                 
